# Supplementary material for: Shifts in cranial integration associated with ecological specialization in pinnipeds (Mammalia, Carnivora)
Source: R Soc Open Sci. 2019 Mar 27;6(3):190201. doi: 10.1098/rsos.190201 (PMC6458409; doi:10.1098/rsos.190201)
Supplement: Dataset [file rsos190201supp3.xlsx]

## Sheet: Skull data_adults_no repeats_no
	Id	Species	Family	Sex	x1	y1	z1	x2	y2	z2	x3	y3	z3	x4	y4	z4	x5	y5	z5	x6	y6	z6	x7	y7	z7	x8	y8	z8	x9	y9	z9	x10	y10	z10	x11	y11	z11	x12	y12	z12	x13	y13	z13	x14	y14	z14	x15	y15	z15
OrF1	OrFA_35672	Odobenus_rosmarus	Odobenidae	Female	-49.3733	-34.3664	134.874	5.63353	-86.5581	87.2789	-104.216	3.77137	76.4301	41.5922	69.7608	91.0585	31.2535	-40.7091	48.8811	25.9412	-27.2484	8.20116	107.51	-26.7628	-22.576	144.304	2.03907	-51.6989	-48.2641	41.8384	35.9036	-31.4929	24.7651	-5.09554	-37.2009	100.31	-45.0279	-10.9148	137.3	-74.2025	76.4721	55.3159	31.0856	37.8207	92.9907	28.5234	102.855	116.864	-24.9325
OrF2	OrFA_46496	Odobenus_rosmarus	Odobenidae	Female	-3.85372	-85.1966	20.0375	75.602	-37.4688	-22.2943	-79.5347	-37.0976	-16.8787	3.55658	33.8892	123.401	58.5306	29.3109	23.3477	40.3118	77.9237	7.45854	97.7853	125.287	26.8318	100.956	166.364	46.5808	-57.594	34.8106	27.8052	-32.5253	81.8392	11.6768	-89.5278	135.08	30.555	-89.0888	176.516	46.3569	32.5168	99.9328	102.992	-26.6121	99.0076	98.95	5.30648	179.939	120.217
OrF3	OrFA_70679	Odobenus_rosmarus	Odobenidae	Female	-20.0927	-47.7925	148.469	20.4022	-107.049	73.2779	-96.3817	-14.4726	98.1141	60.8316	66.5425	96.6615	49.9727	-31.6299	36.0327	33.8827	-21.624	-4.39418	98.9154	-17.0656	-55.9182	124.65	24.5788	-93.1248	-40.3443	37.6558	46.2564	-31.6893	27.0247	3.42842	-49.2985	98.6792	-36.6642	-26.0259	135.166	-69.4713	87.1589	65.1847	15.3605	33.1579	95.3564	22.2295	96.6677	134.926	-57.314
OrF4	OrFA_no_number	Odobenus_rosmarus	Odobenidae	Female	-87.3115	-111.83	121.619	5.96149	-141.215	50.957	-137.429	-11.9582	69.4987	21.4929	26.5028	136.975	35.0892	-68.5177	43.3202	32.2214	-30.4852	-9.10419	135.968	-11.4161	-14.0531	183.317	28.9452	-22.864	-75.5846	17.375	36.0166	-36.5394	24.0975	-11.7363	-38.31	124.833	-15.5705	-33.4656	172.335	-28.041	88.0558	43.133	72.8074	18.7045	94.6966	64.4941	114.782	145.031	41.2602
OrF5	OrFA-1855_11_26_38	Odobenus_rosmarus	Odobenidae	Female	38.8838	39.471	126.057	0.806844	93.0167	63.2033	91.0797	-17.1966	95.6379	-75.5644	-36.8099	87.9109	-42.83	45.1081	32.7178	-27.3638	26.6797	5.83937	-87.3283	47.666	-53.9749	-120.226	12.4984	-96.2615	23.6001	-41.5936	46.1997	14.1369	-35.523	15.5117	9.94374	-105.664	-31.3739	-16.6772	-133.49	-69.192	-96.8838	-22.0221	16.9341	-61.3207	-71.3149	30.3468	-120.112	-84.8101	-61.8858
OrF6	OrFA-1926_12_2_1	Odobenus_rosmarus	Odobenidae	Female	63.8903	31.9833	157.615	37.0877	106.591	74.7923	115.225	-37.6638	84.7949	-75.6858	-45.5024	107.293	-35.7456	53.8414	40.6643	-26.389	34.3266	4.77153	-99.0229	64.7663	-46.1268	-138.663	39.6365	-84.3401	23.819	-62.8987	39.33	12.1721	-42.2773	3.75463	-4.5211	-114.709	-43.321	-30.8985	-141.252	-73.9774	-114.129	-18.5773	20.1601	-78.6326	-77.6002	21.8253	-155.313	-79.0458	-40.3265
OrF7	OrFA-1933-561	Odobenus_rosmarus	Odobenidae	Female	119.063	33.1362	105.474	53.2968	102.103	62.5956	100.452	-62.7121	68.6717	-34.4376	-4.97653	120.399	9.20906	68.5665	36.3294	-1.55994	34.5337	-5.31471	-81.6505	72.7426	-25.2543	-129.216	74.6737	-29.6206	46.5264	-55.6022	44.0832	13.8173	-39.0416	1.75869	-40.5239	-110.642	-23.1354	-76.526	-138.514	-14.6085	-78.8259	9.37277	64.2228	-62.1252	-46.8499	65.414	-156.044	-46.2036	34.4127
OrF8	OrFA-1948_4_24_1	Odobenus_rosmarus	Odobenidae	Female	88.152	-114.642	56.5355	135.967	-42.1044	-37.6086	-0.133111	-146.285	-27.6445	24.5695	-32.2144	123.921	71.0083	8.38464	24.2629	35.441	20.5832	1.99734	40.2504	109.263	23.2565	13.4892	149.96	34.2978	-32.9062	-63.1264	29.0332	-26.5429	-29.5987	9.70294	-119.28	-2.90406	22.2442	-148.836	24.1302	31.4907	-1.74051	55.4956	97.9121	-53.1217	11.1562	87.2551	-72.1654	102.949	118.11
OrF9	OrFA-3	Odobenus_rosmarus	Odobenidae	Female	65.1025	40.3888	132.405	26.1859	101.513	72.2643	109.408	-23.0724	74.5431	-50.3501	-32.9246	106.105	-21.236	49.3487	44.5018	-19.1572	30.0296	5.34822	-90.2124	48.4893	-33.8959	-132.639	21.4146	-64.9291	37.8558	-41.9724	45.1363	17.3943	-34.5444	0.665722	1.47331	-105.338	-32.7359	-42.6419	-130.209	-63.5581	-86.4138	-16.3744	31.8387	-57.7033	-69.5954	40.5159	-131.283	-90.205	-19.7001
OrF10	OrFA-331_b	Odobenus_rosmarus	Odobenidae	Female	66.251	57.3753	119.711	37.7175	109.24	47.6592	111.456	-7.54933	73.0966	-47.7962	-12.3286	109.883	-13.7756	59.4793	30.4739	-14.6119	37.47	-3.4766	-99.0901	45.2925	-40.2305	-139.954	25.4634	-62.0454	42.4823	-34.3183	44.6835	24.5066	-31.7156	7.0985	-2.4358	-115.393	-9.0706	-31.5321	-148.349	-26.0972	-88.411	-14.1567	40.8954	-60.1044	-58.9662	51.3676	-138.568	-81.7715	3.7361
OrF11	OrFA-K_7481	Odobenus_rosmarus	Odobenidae	Female	96.8013	-17.8772	102.198	106.669	50.7855	57.0412	67.397	-89.2615	56.0297	-47.3821	10.0746	112.933	23.3263	51.227	37.2493	2.82697	37.9949	5.79752	-43.1826	96.1094	-23.3516	-58.6017	118.829	-36.1706	4.48767	-53.4725	35.9232	-13.8309	-36.8975	7.40332	-76.6464	-74.7812	-16.9023	-99.6714	-86.6911	-33.1449	-83.5164	51.762	50.5231	-93.8916	-14.8059	51.8003	-162.733	33.902	5.12312
OrF12	OrFA-K_7483	Odobenus_rosmarus	Odobenidae	Female	133.888	-42.6249	97.5045	130.122	37.2916	35.3292	84.3787	-109.415	42.2424	-21.8497	9.90001	129.859	39.4803	56.5377	41.2191	11.8193	39.5326	-2.6226	-33.7826	119.259	-15.5684	-42.4078	147.493	-11.6059	6.0009	-73.5371	41.6658	-20.8429	-38.5403	-1.7825	-99.0212	-76.5605	-7.9149	-119.432	-96.1572	-13.7007	-47.9033	57.1035	62.6179	-69.733	-14.8674	66.8371	-152.573	47.3578	60.9738
OrF13	OrFA-K_7490	Odobenus_rosmarus	Odobenidae	Female	89.9443	-27.4783	18.0032	77.695	17.4586	6.15798	58.5028	-60.8665	7.67028	29.6094	-8.05768	84.3546	34.7402	31.6633	17.4456	8.24319	26.415	2.33418	-26.0228	83.4316	8.53398	-41.2903	107.451	18.1225	10.7821	-40.2564	9.59928	-8.34651	-23.2538	2.17828	-66.5351	-57.6159	13.5475	-96.4186	-60.1083	6.63038	0.772089	31.5568	65.4768	-17.9712	-24.8625	71.1902	-108.166	34.9413	81.0353
OrF14	OrFA-OUM13863	Odobenus_rosmarus	Odobenidae	Female	66.621	-111.347	79.985	91.634	-14.943	75.3689	-33.5177	-94.7596	81.7057	-25.7752	8.12368	122.616	56.575	11.4659	36.5738	39.9098	21.9201	-3.76069	43.478	103.293	-27.649	35.9919	142.666	-28.2396	-24.3483	-54.6544	19.2523	-29.151	-23.2709	-8.00989	-104.992	-11.6821	-20.7513	-140.781	4.91728	-27.5969	-10.6716	76.8281	66.3575	-61.0881	31.9684	65.6716	-89.7437	130.65	20.1453
OrM1	OrMA_29553	Odobenus_rosmarus	Odobenidae	Male	-2.45386	-179.471	11.0343	93.401	-126.517	-32.2474	-95.4904	-141.766	-31.6549	-10.138	-81.2259	130.622	74.4105	-47.8486	13.6814	34.4594	2.80688	6.10546	111.503	72.3104	39.6014	133.468	96.0475	66.6726	-78.222	-42.2727	17.38	-38.7811	-0.141122	-0.520744	-111.083	81.4113	33.726	-107.129	134.431	66.2917	32.6257	40.3422	117.46	-39.6502	42.8011	114.625	0.174244	93.4166	152.596
OrM2	OrMA_43047	Odobenus_rosmarus	Odobenidae	Male	-135.149	-112.696	19.4027	-34.9841	-147.499	-18.2343	-162.353	-19.1046	-11.0908	-38.2389	-32.3365	138.639	9.13682	-78.2848	7.3491	26.743	-29.6259	1.6715	119.927	-45.1986	27.8116	171.2	-24.5041	57.8121	-69.7583	30.292	22.0521	-23.4793	30.0949	-0.1884	-21.1036	131.748	25.3025	29.5869	170.864	70.61	52.9396	-0.147922	113.105	-0.333778	50.556	106.78	85.3439	74.4719	141.716
OrM3	OrMA_5928	Odobenus_rosmarus	Odobenidae	Male	34.9431	-178.695	42.0539	121.363	-110.327	-8.68103	-78.3327	-143.598	-12.1843	8.74208	-44.578	147.07	76.2038	-15.0079	23.5088	39.186	17.121	4.23027	100.945	89.3323	30.7116	80.7082	146.176	65.07	-66.4974	-38.6492	30.6179	-43.4382	1.60053	1.19687	-127.977	48.8629	30.9184	-148.327	109.294	49.5841	23.8982	61.7354	121.447	-47.2172	45.8662	115.407	-27.8927	142.74	131.943
OrM4	OrMA_70677	Odobenus_rosmarus	Odobenidae	Male	-140.085	-126.178	16.8811	-38.9653	-173.013	-40.0885	-173.518	-10.2808	-21.6135	17.403	-116.488	102.099	16.0456	-86.6229	21.8319	33.9646	-28.4245	4.69664	131.488	-35.8994	42.8605	176.412	1.14994	68.3797	-81.9866	27.6038	26.0019	-23.2134	37.363	4.89064	-17.6735	137.416	35.2254	25.3006	175.453	68.9318	56.0622	-0.545956	128.801	2.76643	54.7924	124.874	114.048	99.2552	162.04
OrM5	OrMA_93323	Odobenus_rosmarus	Odobenidae	Male	-118.108	-117.611	28.4026	-21.9407	-154.927	-18.5726	-160.945	-27.359	-25.7597	-37.3762	-35.8922	137.981	25.2172	-83.0865	24.7748	31.751	-20.7178	9.06447	132.138	-27.97	24.5238	170.75	11.6447	54.0599	-80.2294	32.1651	27.0444	-31.7187	24.3677	0.293867	-24.6871	136.974	20.0844	16.6066	173.201	51.9874	48.4919	9.12547	109.973	5.99773	52.8618	113.56	85.4667	91.3966	141.449
OrM6	OrMA-1842_10_8_2	Odobenus_rosmarus	Odobenidae	Male	70.7686	28.6146	176.908	66.1484	110.056	70.4242	66.5262	-86.5972	113.217	-94.768	16.2114	123.063	0.602822	77.6225	32.5298	-4.52008	42.7576	-7.08344	-57.0075	106.295	-66.8933	-111.197	113.693	-97.9551	-2.23838	-61.0574	57.1292	-0.426178	-45.2015	4.40156	-60.4953	-118.405	-28.5845	-113.524	-135.724	-44.988	-123.275	39.6468	13.9418	-115.782	-31.8563	27.1755	-184.916	-11.0615	-39.6061
OrM7	OrMA-1903_1_25_1	Odobenus_rosmarus	Odobenidae	Male	22.1343	-15.7287	96.8154	55.6494	98.4078	31.7063	17.3322	-122.34	19.4493	-143.727	12.0976	63.4841	-33.8853	90.8216	-12.4681	-40.4326	56.8446	-69.6041	-75.9895	148.753	-94.9083	-104.523	175.205	-106.04	-60.5173	-63.9418	-33.0464	-54.6833	-17.1838	-78.3671	-119.516	-76.5783	-121.613	-156.132	-86.9435	-144.818	-146.208	68.9023	-25.914	-164.464	-5.21634	-46.0954	-229.369	55.8904	-95.7534
OrM9	OrMA-1926_12_2_2	Odobenus_rosmarus	Odobenidae	Male	45.3082	-7.30188	101.422	78.2176	87.5726	10.1545	9.39468	-107.463	16.9624	-113.506	39.502	100.855	-33.122	81.6575	-28.2407	-56.8043	52.9022	-67.3162	-94.5735	134.238	-104.156	-170.908	146.579	-119.932	-78.7391	-55.0916	-13.3879	-76.1161	-25.71	-61.2227	-157.218	-77.8698	-83.089	-195.285	-85.1909	-83.8247	-155.422	80.8657	-20.6422	-173.653	7.95702	-18.264	-251.24	64.3531	-63.6664
OrM10	OrMA-1926_12_2_4	Odobenus_rosmarus	Odobenidae	Male	-33.2303	-105.56	34.4606	102.535	-99.8659	-22.1449	-136.451	-8.07608	-28.0744	-8.87558	13.835	173.265	96.0343	30.3194	38.6349	79.9877	111.732	3.16702	175.265	130.115	35.7067	212.187	152.252	52.0342	-62.4774	81.4082	34.235	-12.8408	101.77	12.5916	-69.6249	209.251	36.7527	-52.9779	263.355	56.1103	75.021	121.189	131.933	2.03142	141.476	126.234	71.4992	217.054	160.904
OrM11	OrMA-1926_12_2_5	Odobenus_rosmarus	Odobenidae	Male	61.2062	-1.47212	174.57	59.1487	105.058	98.0829	61.2871	-108.331	113.968	-97.8735	-4.52482	134.945	2.63863	77.1332	40.6857	-5.72047	40.5396	-6.79493	-61.2928	113.032	-64.3035	-120.012	106.802	-107.546	8.03913	-76.3093	43.1401	-3.09127	-42.5862	-6.59223	-51.8765	-119.983	-62.3137	-134.155	-109.825	-114.443	-113.358	29.0701	8.55837	-120.146	-38.7322	1.73107	-194.3	-12.6234	-61.1435
OrM13	OrMA-1926_12_2_6	Odobenus_rosmarus	Odobenidae	Male	20.3861	30.269	115.378	-20.3209	120.158	-8.3327	104.962	-75.1189	30.249	-129.564	-65.516	91.401	-89.4964	42.0904	-34.2594	-74.3132	0.1697	-76.4093	-169.257	30.0278	-119.517	-229.781	-37.2185	-157.234	-2.64132	-97.3917	-11.9191	-30.7136	-75.4782	-60.8851	-45.5237	-181.356	-86.8176	-132.748	-209.756	-134.796	-178.802	-62.9418	-29.6348	-143.744	-131.716	-32.9199	-234.38	-146.08	-82.8995
OrM14	OrMA-1926_9_27_1	Odobenus_rosmarus	Odobenidae	Male	69.7928	23.3386	200.546	45.6267	128.038	98.8588	124.297	-82.8733	117.431	-101.966	-33.4421	134.969	-26.7846	68.3945	40.7446	-15.136	44.3416	-2.28993	-102.691	94.1406	-44.0221	-164.579	62.9057	-96.6201	22.0897	-71.02	43.6287	16.1487	-45.3732	0.0471667	-27.2196	-141.293	-49.3644	-86.4965	-155.469	-98.1503	-129.864	-4.20411	20.4474	-100.884	-76.3238	18.7729	-189.349	-64.3432	-31.3434
OrM15	OrMA-1928-312	Odobenus_rosmarus	Odobenidae	Male	-5.74211	173.571	37.6226	-104.782	102.181	22.155	95.2036	111.572	43.7447	-8.53791	30.7147	133.772	-73.6	38.9527	11.2023	-45.5868	23.1501	-8.95352	-112.961	-66.3767	6.52918	-123.379	-129.813	33.8027	71.0851	45.7007	12.1355	44.4471	18.908	-6.05872	106.965	-67.4784	8.31588	137.956	-92.5524	8.99058	32.8588	-41.1658	96.3462	-40.9305	-41.1426	97.4295	-7.50381	-151.402	121.533
OrM16	OrMA-1950_9_27_1	Odobenus_rosmarus	Odobenidae	Male	200.954	33.8154	51.7713	106.029	139.906	-1.19564	154.821	-98.0576	-1.67704	62.7983	12.4927	171.627	17.6503	84.5423	28.967	1.11894	49.6533	-3.07934	-100.998	108.584	26.6145	-108.923	122.637	52.8028	47.1262	-78.1672	31.8861	1.04984	-47.2552	-2.59514	-54.2305	-136.851	26.9813	-74.4338	-162.305	53.2889	-69.0296	24.3733	110.448	-62.3217	-53.6786	110.743	-154.767	-34.545	156.181
OrM17	OrMA-1999_20	Odobenus_rosmarus	Odobenidae	Male	-20.5231	-97.8148	12.4445	83.8911	-56.9505	-10.2568	-98.7378	-19.857	-17.7667	-3.8219	3.59796	136.394	76.4673	17.1122	25.8211	58.5962	82.0106	8.32026	126.289	112.061	41.4387	160.626	143.079	67.402	-63.4223	49.1505	28.8364	-23.2264	92.6119	7.25886	-78.3744	152.575	37.9223	-94.1358	199.371	58.9019	54.809	101.295	130.361	-15.7824	116.781	131.187	32.9739	174.978	160.064
OrM18	OrMA-39_4474	Odobenus_rosmarus	Odobenidae	Male	-16.6184	-93.0829	30.1206	81.2574	-60.4536	-14.904	-100.215	-25.9199	-14.8022	4.06846	34.7424	141.338	77.5581	33.6448	24.7609	57.3332	82.158	-0.28212	134.769	128.583	34.3311	168.609	165.541	37.7165	-61.9458	62.815	24.0355	-21.7568	97.2985	-0.13222	-81.3396	167.724	28.4522	-88.8233	217.254	40.4454	50.894	100.954	107.992	-15.7202	112.869	104.829	41.9336	200.922	147.199
OrM20	OrMA-K_7482	Odobenus_rosmarus	Odobenidae	Male	95.1571	-10.4186	125.672	114.465	52.4305	57.2301	74.6446	-90.3772	70.6117	-53.4766	23.8508	115.969	28.5876	51.0122	30.2303	11.1298	38.1758	5.25031	-37.9888	105.372	-41.6601	-46.7794	131.45	-64.259	2.2772	-52.6892	40.0954	-9.6659	-39.0063	8.73221	-84.8452	-81.485	-20.0535	-122.589	-89.1699	-34.6011	-70.088	55.9967	39.6668	-90.3017	-5.8669	53.7	-164.534	40.478	5.65541
OrM21	OrMA-LDUCZ-Z2270	Odobenus_rosmarus	Odobenidae	Male	161.896	-59.6376	7.20761	161.829	43.3196	-39.508	75.9834	-131.715	-32.4848	81.9501	-31.5634	109.13	66.2454	50.0003	8.97891	10.6075	41.165	-1.25779	-16.2722	129.052	40.4228	-42.3615	153.672	74.1501	16.2715	-77.3404	5.82631	-17.8555	-36.1273	0.127211	-98.6073	-80.801	42.3855	-131.829	-87.6801	73.7938	7.86342	45.9215	99.0174	-23.7192	-33.9743	105.561	-84.4676	36.7679	159.49
OrM23	OrMA-no_history	Odobenus_rosmarus	Odobenidae	Male	38.7423	-35.1339	74.5542	57.2984	72.5801	32.5291	13.5363	-105.455	-7.34316	-119.839	20.9822	75.609	-21.8495	79.0242	7.90274	-41.5049	67.5068	-40.0431	-68.5717	149.859	-48.8617	-107.689	191.158	-73.9233	-66.53	-43.0811	-25.2631	-68.0721	0.50196	-59.6972	-139.644	-30.8779	-96.6351	-195.409	-10.5179	-138.659	-137.911	85.7677	11.0349	-155.09	16.4978	-6.63876	-227.734	99.3845	-58.6457
OrM25	OrMA-OUM13862	Odobenus_rosmarus	Odobenidae	Male	56.4771	-114.756	126.789	116.535	-10.4984	81.7778	-40.4629	-127.094	94.2565	-32.7729	36.4343	123.754	68.6736	19.9674	34.7786	43.1548	14.6825	-3.85862	67.7104	111.202	-30.8355	75.8155	150.419	-33.3504	-46.0095	-57.6052	22.1021	-35.3852	-20.7632	-10.7551	-121.708	-11.727	-33.2058	-163.092	29.1695	-52.1462	-21.073	99.1784	57.1638	-88.7734	70.1197	46.4546	-95.2756	156.614	21.3603
OrU1	OrUA-1939	Odobenus_rosmarus	Odobenidae	Unidentified	19.327	-94.7773	19.7994	96.8405	-17.4073	-17.0813	-86.6579	-53.1809	-11.464	-1.11226	23.6111	132.663	67.0548	54.3629	16.4707	24.9113	90.3991	3.28484	77.4862	163.329	29.2646	69.9491	220.115	55.1744	-82.1174	28.9523	27.5003	-54.4211	74.9666	5.46094	-131.963	123.391	35.2731	-142.379	178.409	67.1365	19.7479	107.169	115.346	-50.6595	98.0694	117.723	-32.7131	187.999	149.771
AaF1	AaFA-18979_8_21_5	Arctocephalus_australis	Otariidae	Female	7.03828	-95.2514	-0.422022	22.9501	-70.5873	-3.81152	-11.8966	-72.5125	-3.11362	3.61968	-52.8356	37.9175	27.9063	-33.1053	3.54738	12.7416	-2.83398	-5.12682	40.0158	55.6283	8.91398	39.7875	65.7869	28.5403	-23.7256	-36.8475	1.66218	-11.2375	-4.69928	-6.24352	-49.1418	50.0581	7.13558	-50.7262	58.5235	23.7896	10.6972	7.02152	50.3233	-14.1214	5.07952	50.6784	-6.96432	56.8291	66.8596
AaF2	AaFA-1984_919	Arctocephalus_australis	Otariidae	Female	13.2331	-95.9737	15.3099	29.7221	-70.2705	3.10093	-10.239	-78.3747	5.48103	7.20083	-50.1507	44.1227	34.6978	-33.5442	4.13193	12.7697	-0.945478	-9.29747	41.2868	61.4618	4.99983	38.1106	74.8408	18.9503	-22.0506	-42.6396	5.86183	-12.8892	-12.278	-9.86977	-55.3123	48.0372	5.49073	-54.5482	62.1779	21.8943	12.7844	8.87832	45.4694	-12.0805	4.52052	47.293	-4.92727	57.8513	67.6819
AaF3	AaFA-83_314	Arctocephalus_australis	Otariidae	Female	57.7513	-82.6897	8.31484	60.1427	-50.2942	0.259044	25.6197	-74.2209	1.99334	32.2068	-44.061	42.0176	46.3337	-16.8999	5.05684	15.7591	3.18981	-6.43546	7.72987	73.8905	4.72984	-5.98233	90.1781	19.8066	-0.830133	-49.3663	6.61114	-8.27893	-12.9003	-7.34596	-71.3516	18.7513	3.25724	-80.4459	33.0649	16.6179	7.05337	13.8187	46.8981	-14.0342	-1.59999	48.9178	-35.3587	50.916	66.7596
AaF4	AaFA-84_910	Arctocephalus_australis	Otariidae	Female	9.62197	-94.3576	11.9268	26.3166	-68.0275	6.81232	-9.34813	-73.9344	4.39712	8.47367	-47.7506	42.4018	31.6334	-35.7625	6.67322	11.3737	0.428611	-8.28298	37.8892	57.8294	5.05552	35.6925	75.1839	25.5078	-20.3281	-41.614	8.70772	-9.08973	-2.68379	-10.2537	-50.2659	47.0345	2.93642	-50.6398	55.0799	7.93052	15.3114	8.17061	43.4936	-12.7378	4.24401	45.8886	-7.92353	56.8233	63.3138
AaF6	AaFA-84_915	Arctocephalus_australis	Otariidae	Female	10.9825	-96.7869	10.7628	28.5919	-70.5915	2.66588	-12.7168	-73.9773	3.43548	4.33411	-48.8262	42.0586	30.6418	-35.1665	6.81858	12.5885	-1.66943	-7.34902	38.5228	58.3481	0.423278	36.7433	72.2253	21.4473	-23.4851	-39.5725	8.50968	-11.6406	-5.31273	-6.68682	-50.1551	49.5555	2.06958	-52.0055	65.3242	23.7155	9.31101	17.1742	44.0311	-11.9088	11.5665	43.2406	-8.68499	70.9434	60.472
AaF7	AaFA-84_916	Arctocephalus_australis	Otariidae	Female	0.32298	-48.2988	6.15624	17.3748	-22.8034	1.65444	-17.4009	-23.4254	1.18394	0.17098	-3.51096	42.3775	22.3918	10.2823	4.93084	10.7251	48.0647	-4.04026	45.0787	103.406	13.0191	46.4333	116.235	29.2785	-22.5353	10.3537	6.16604	-11.0219	46.4627	-4.95436	-44.401	104.977	11.9949	-44.8893	115.672	25.7923	12.54	55.152	51.8558	-11.9132	53.4483	51.7453	0.31858	110.252	71.8808
AaF8	AaFA-84_917	Arctocephalus_australis	Otariidae	Female	11.5871	-99.9112	14.994	27.9323	-74.6784	7.51716	-12.1196	-76.7889	5.82026	4.6536	-51.489	42.5389	32.8033	-36.5393	8.05386	13.5262	-2.22247	-8.42634	40.1328	60.0092	0.743756	39.4614	72.3281	15.5418	-22.819	-43.7933	6.92606	-11.489	-7.20717	-9.19504	-53.094	47.1813	0.585356	-54.8116	60.6544	13.1478	10.858	13.7928	44.1852	-11.0068	7.83303	45.4303	-8.1654	59.2777	63.2065
AaF9	AaFA-84_925	Arctocephalus_australis	Otariidae	Female	8.84672	-43.8682	9.26982	23.2894	-17.1876	1.87212	-15.1217	-26.3562	2.31612	0.34332	-2.95928	40.5543	23.6989	15.3489	6.62782	2.56822	46.7434	-6.45288	26.4768	108.068	10.2756	24.2149	122.865	30.0367	-26.8765	6.71452	7.77562	-19.5827	40.6685	-7.00518	-62.9909	92.5947	7.87982	-67.3281	108.501	28.3654	1.23632	54.7799	49.5133	-21.8418	50.7131	48.4251	-23.3211	110.96	69.3275
AaF10	AaFA-84_937	Arctocephalus_australis	Otariidae	Female	10.8555	-47.0301	8.4028	23.3644	-20.2527	0.6887	-13.4297	-29.2209	2.8258	0.74908	-2.38932	41.7269	21.7406	14.0983	7.2284	1.02998	50.9318	-5.4982	23.0629	112.162	4.7698	18.4435	126.319	23.6742	-27.1378	5.08238	6.5575	-21.8201	45.572	-6.4191	-67.8514	90.419	4.6748	-70.9243	105.19	18.4628	-0.52632	63.2932	48.0421	-24.7952	54.6733	46.2663	-24.0472	116.99	66.0173
AaF11	AaFA-84_957	Arctocephalus_australis	Otariidae	Female	27.5525	-39.3066	8.95768	29.9439	-6.91114	0.90188	-4.57908	-30.8378	2.63618	2.00802	-0.67794	42.6605	16.1349	26.4832	5.69968	-14.4397	46.5729	-5.79262	-22.4689	117.274	5.37268	-36.1811	133.561	20.4495	-31.0289	-5.98324	7.25398	-38.4777	30.4828	-6.70312	-101.55	62.1344	3.90008	-110.645	76.448	17.2608	-23.1454	57.2018	47.541	-44.233	41.7831	49.5607	-65.5575	94.2991	67.4025
AaF13	AaFA-84_967	Arctocephalus_australis	Otariidae	Female	-0.25598	-47.223	7.13282	12.8025	-25.37	2.10832	13.5796	-18.8324	0.56062	-7.83058	-4.03802	40.5812	16.7931	14.2335	6.52292	-1.68628	47.5674	-4.87638	22.1338	111.82	7.38772	19.2575	126.939	31.388	-33.3907	7.62328	5.36072	-24.4399	43.8581	-4.92538	-69.222	98.9815	6.15882	-71.9385	110.684	21.4322	-8.78638	61.9424	52.3793	-26.8787	55.6896	48.0962	-27.0258	115.769	68.0973
AaF14	AaFA-84_968	Arctocephalus_australis	Otariidae	Female	6.94939	-97.3371	14.4413	23.1989	-71.2912	6.5451	-10.9222	-76.0247	1.9308	2.18369	-49.1274	38.689	28.407	-38.9373	3.3041	13.9171	-4.98213	-11.0885	41.6895	57.2153	5.1211	40.7631	66.7899	19.4146	-21.005	-45.1763	1.5399	-10.8739	-3.82763	-12.4819	-51.6721	50.6208	-3.634	-53.7894	60.2323	17.1897	10.5802	7.12637	35.2953	-13.8855	4.41717	37.577	-9.55281	52.3409	60.5045
AaF15	AaFA-84_974	Arctocephalus_australis	Otariidae	Female	8.58584	-100.053	8.5242	23.8721	-68.4988	-0.4107	-13.2474	-76.0718	1.255	6.45674	-55.2433	42.5771	28.3335	-34.3358	3.5974	12.7557	-3.83039	-7.7357	42.8327	56.0477	5.4007	40.1159	73.0084	16.1311	-23.3879	-38.5184	6.4563	-12.3174	-7.52179	-6.6936	-50.1539	49.2555	4.4558	-50.2461	70.1846	21.7263	12.3922	9.89571	41.933	-10.6875	6.58121	42.5898	-4.23016	62.0995	62.6028
AaM1	AaMA-1949_3_17_1	Arctocephalus_australis	Otariidae	Male	17.9393	-120.615	15.146	38.8907	-84.8746	1.97197	-11.7293	-92.245	0.363167	6.17922	-67.1045	56.6982	38.4147	-41.8488	11.1887	15.0189	-1.19139	-3.43753	53.1357	69.733	11.5254	41.2622	95.7143	37.3521	-28.2494	-50.135	8.95657	-13.2073	-2.56859	-6.77753	-72.8396	49.4645	5.72607	-69.5528	73.2177	30.2992	10.8348	16.9829	67.0031	-22.489	11.3495	65.6934	-13.4346	81.5731	82.0647
AaM2	AaMA-1949_3_17_11	Arctocephalus_australis	Otariidae	Male	9.14959	-112.289	8.29874	32.8314	-78.613	-1.05556	-17.8456	-84.5535	-0.535656	5.21019	-54.7834	47.7188	35.2182	-40.4109	6.33444	15.2809	-5.6033	-6.54956	47.4768	67.4843	7.98084	44.2914	94.0273	31.2443	-29.0742	-43.6344	9.37664	-15.979	-10.3053	-3.72656	-58.9108	60.7178	6.44824	-58.4363	85.6555	30.9309	11.2135	18.411	55.1726	-15.934	14.3927	54.5653	-3.94171	81.0432	72.0403
AaM3	AaMA-1949_3_17_13	Arctocephalus_australis	Otariidae	Male	11.6872	-111.133	12.123	32.2832	-77.1909	3.31618	-12.7854	-83.2997	3.66618	7.30933	-56.0897	47.8141	37.6348	-40.9102	7.60328	16.1224	-1.53617	-7.94802	45.1834	66.3763	3.21188	41.8786	82.2884	22.4255	-25.5724	-46.8402	8.72958	-11.8251	-2.18457	-9.71822	-59.9293	49.4466	0.280078	-62.2911	68.5459	16.1281	12.3418	18.5973	46.9045	-15.1224	12.9254	48.984	-11.0257	69.3007	67.1459
AaM4	AaMA-1949_3_17_15	Arctocephalus_australis	Otariidae	Male	5.79416	-111.557	13.7773	30.5993	-77.8004	6.99871	-21.9552	-83.4891	5.60401	0.355056	-54.1746	51.424	34.553	-42.1221	10.5152	14.7642	-3.13454	-5.52409	53.9132	64.4035	5.13321	47.0094	79.2723	28.5602	-33.0439	-43.3513	7.88021	-12.7151	-6.05294	-7.75579	-61.5278	60.7079	4.44081	-61.4048	75.6455	19.7893	10.3283	17.759	54.2533	-16.0486	14.7191	54.1912	-6.85864	71.6891	72.9524
AaM5	AaMA-1949_3_17_19	Arctocephalus_australis	Otariidae	Male	7.65977	-107.461	16.1466	30.8457	-76.4168	5.28839	-19.6197	-82.0532	5.30639	4.81307	-49.671	48.9427	31.7153	-35.6054	7.87819	14.6451	-2.55208	-7.90541	45.498	62.9876	2.76679	46.9665	76.176	20.8008	-27.6692	-38.6757	7.22919	-13.2906	-6.29488	-9.20381	-55.3355	53.2951	2.14589	-56.398	69.2476	21.0885	11.9421	19.4737	51.1459	-14.8791	16.5167	52.0428	-7.80853	75.6305	66.2932
AaM6	AaMA-1949_3_17_21	Arctocephalus_australis	Otariidae	Male	9.79379	-107.62	14.6355	32.1185	-74.47	7.05469	-17.5239	-81.6791	6.51609	3.34719	-51.0987	48.0377	34.2409	-35.1103	8.55179	15.0141	-3.87627	-4.96511	48.5444	62.6831	4.22389	42.0152	86.5036	23.2453	-27.6035	-40.1599	7.59579	-12.9437	-7.13207	-6.38511	-59.7684	51.0803	2.74609	-59.501	72.561	17.6129	13.493	12.4089	51.5606	-13.9792	6.86653	51.9581	-7.55271	71.4649	70.377
AaM7	AaMA-1949_3_17_23	Arctocephalus_australis	Otariidae	Male	8.68564	-104.873	11.9634	28.7354	-75.6815	4.57888	-15.713	-80.2307	4.96488	4.05924	-51.6385	47.5511	33.5084	-37.2128	7.94668	16.0273	-4.56324	-5.85612	48.1601	62.9097	6.48928	44.8424	80.1625	19.3002	-26.1401	-43.7976	7.65868	-12.3938	-3.26504	-6.61452	-58.0572	51.1607	3.46158	-59.6523	68.886	18.5417	11.9542	17.3887	56.7927	-18.3861	13.6439	55.4458	-9.03326	73.7854	71.3009
AaM8	AaMA-1949_3_17_34	Arctocephalus_australis	Otariidae	Male	8.34398	-49.6038	11.6908	24.8016	-17.9422	2.6871	-17.2871	-26.0203	3.481	-1.03402	3.61876	45.7789	25.0899	20.9275	7.0958	3.32938	48.2654	-7.6169	27.6821	111.957	-0.6171	25.0619	127.676	18.1123	-30.4552	11.3171	6.8911	-19.1878	45.3011	-10.242	-64.5072	94.6712	-0.3535	-68.5905	112.13	12.9936	2.71628	66.4002	51.7175	-25.1242	60.8688	50.6362	-21.3768	114.069	60.9768
AaM9	AaMA-1949_3_17_5	Arctocephalus_australis	Otariidae	Male	12.7811	-114.682	12.682	36.0494	-78.594	2.09788	-17.9835	-86.4363	3.31658	5.94204	-57.3481	48.1601	36.2288	-36.1562	9.35188	16.4502	-5.16053	-7.73542	45.3587	68.6321	5.82448	40.5882	98.6146	32.0601	-26.839	-43.1901	10.5413	-12.9509	-9.82083	-8.89152	-59.1803	57.6005	1.75548	-62.6937	86.9726	28.0807	5.93704	22.8461	53.7513	-14.9175	19.3519	51.7871	-10.8164	82.0699	73.7113
AaM10	AaMA-1949_3_17_58	Arctocephalus_australis	Otariidae	Male	12.664	-105.192	10.5385	29.4833	-72.1486	7.56521	-12.8042	-78.8133	5.68721	4.398	-52.1462	48.0933	30.1861	-34.7288	10.4773	14.4079	-1.28207	-4.57409	42.927	61.2321	5.75691	40.3046	75.2	27.5698	-22.8771	-40.3788	9.06571	-14.1897	-3.22757	-6.52729	-56.9151	50.4401	1.88351	-58.3383	60.4406	20.28	13.3383	16.8426	51.7218	-19.469	12.1827	51.1835	-11.7612	70.7896	64.7747
AaM11	AaMA-1949_3_17_6	Arctocephalus_australis	Otariidae	Male	75.2543	-91.4139	14.6886	72.788	-45.624	4.89351	34.5143	-83.3006	3.05381	32.3375	-45.3097	54.401	50.6168	-10.0436	14.7247	15.7467	5.77938	-4.30369	-0.991556	85.8939	13.5475	-14.8171	103.737	22.7372	0.865044	-53.7298	12.252	-6.96336	-12.6425	-9.21689	-85.3108	13.56	0.534011	-100.728	27.2541	18.3279	-2.81056	21.2425	53.9215	-26.8721	0.539578	53.0864	-60.9855	58.1577	80.5563
AaM12	AaMA-1949_3_17_8	Arctocephalus_australis	Otariidae	Male	11.6176	-121.667	9.85292	37.8036	-85.5221	-4.06488	-20.4929	-91.8548	-2.20288	6.2882	-56.4546	51.2984	39.479	-37.5425	7.79962	14.5704	-0.976467	-8.78278	53.9142	70.8285	9.50072	45.5248	89.2338	26.6563	-31.5707	-43.6843	11.6693	-13.7314	-9.45307	-7.28468	-63.6898	57.9243	8.80962	-62.2868	77.4035	21.7921	11.5467	24.947	61.1616	-12.0901	20.8567	62.3617	-4.0677	73.9512	81.9591
AaM13	AaMA-1949_3_17_9	Arctocephalus_australis	Otariidae	Male	5.55526	-113.598	8.95386	28.9633	-81.0436	-0.0946444	-21.8158	-84.7781	0.591656	3.60796	-55.9916	50.6469	33.6384	-40.2768	7.87126	14.2388	-5.9669	-7.16754	49.9586	65.5053	8.62996	48.9681	88.5123	29.5856	-28.9075	-44.2011	10.457	-11.7659	-6.3912	-8.98464	-57.8781	59.2951	7.72236	-59.1029	80.9989	29.4279	12.9032	24.8256	55.4398	-14.8889	20.109	54.3167	-3.90964	82.6134	79.4988
AaM14	AaMA-1950_11_14_1	Arctocephalus_australis	Otariidae	Male	13.5252	-105.177	10.201	33.8937	-76.0583	3.32411	-14.5565	-83.2169	4.41011	6.5373	-52.7953	51.1822	36.3621	-30.9468	11.7333	16.1649	-4.24741	-3.31009	45.1728	67.2797	8.51521	42.2565	82.724	22.4607	-26.3402	-41.0117	14.4615	-13.1437	-6.51481	-6.10139	-61.6424	49.0492	8.40981	-61.1422	71.2782	25.2268	9.1378	19.7205	55.9398	-14.0862	12.974	53.7159	-13.0677	79.7252	66.2995
AaM15	AaMA-1984_942	Arctocephalus_australis	Otariidae	Male	7.82053	-110.767	12.4491	31.099	-76.9129	6.30501	-17.2812	-80.279	5.88271	2.93453	-53.606	47.5171	34.9453	-40.2014	8.47631	14.7598	-2.14882	-7.55839	45.9422	62.0869	6.78351	43.4606	76.3444	22.7347	-29.4948	-43.5586	7.19641	-12.0473	-3.24212	-10.0803	-55.5985	54.7431	1.41031	-56.4353	70.1258	20.2718	12.1032	13.0446	48.7563	-15.487	8.41938	50.5308	-9.78717	71.8729	71.932
AaM16	AaMA-84_911	Arctocephalus_australis	Otariidae	Male	9.52272	-110.089	9.1051	33.3265	-79.7817	-1.8384	-20.3374	-86.6625	-0.1339	3.19572	-55.9484	49.0875	37.0424	-38.085	10.6214	18.519	-4.24468	-5.6676	48.7683	73.6733	7.4756	43.713	93.2406	27.0114	-29.9143	-43.5522	7.1233	-17.0756	-8.79018	-6.3936	-61.79	62.2802	5.6938	-61.2187	80.5668	24.5609	11.1769	18.7712	48.0128	-16.3629	16.8638	50.0239	-10.2548	75.8077	72.1836
AaM17	AaMA-84_912	Arctocephalus_australis	Otariidae	Male	10.3615	-126.467	17.5177	36.5982	-89.4329	4.56478	-21.5095	-93.9288	3.65358	2.44928	-54.9668	56.9011	38.3321	-41.2682	10.0063	14.17	-0.550344	-8.97032	54.932	69.7137	9.19018	54.1434	93.9754	24.2824	-31.5576	-48.2498	10.1053	-14.9168	-3.21254	-10.7484	-67.5895	64.4778	9.11278	-67.4534	85.0622	26.3935	10.2529	23.2014	58.9259	-10.8931	17.13	60.3303	-5.24142	82.7408	83.1647
AaM18	AaMA-84_921	Arctocephalus_australis	Otariidae	Male	-6.37172	-112.528	4.06787	20.7971	-84.4335	-0.477833	-27.7638	-83.6148	-5.92093	-8.79222	-57.5606	44.1326	30.1685	-42.8456	9.34517	16.1862	-1.84368	-6.86083	53.7334	59.9266	17.5952	49.7522	77.5656	37.2235	-31.9826	-42.2456	5.41277	-13.3149	-2.24538	-10.509	-51.229	64.7937	4.02547	-50.4248	79.2125	23.8086	8.88188	13.0867	55.6181	-15.8823	13.5509	53.702	-5.17412	69.999	81.5556
AaM19	AaMA-84_923	Arctocephalus_australis	Otariidae	Male	10.1346	-121.64	2.14013	36.2236	-87.1021	-4.68307	-19.3599	-92.9233	-8.22837	0.000767	-63.7276	43.3863	37.4452	-40.2372	7.65313	16.189	-1.67932	-9.30667	46.408	74.3352	20.4097	39.5899	90.5894	35.089	-30.5733	-43.7909	-2.50687	-10.6043	-2.85512	-13.9986	-64.0162	61.6858	5.26213	-64.0317	79.6304	23.7525	3.99807	11.5094	56.4548	-20.0067	10.4466	49.9417	-24.9308	65.1646	80.8405
AaM20	AaMA-84_928	Arctocephalus_australis	Otariidae	Male	14.3482	-54.8586	9.70976	29.3209	-18.3292	0.24916	-15.9969	-29.8617	1.67566	1.86226	-4.63456	46.8251	24.8991	21.7676	8.77566	0.15486	54.1635	-6.01704	22.1151	132.679	9.99096	15.2905	151.044	31.1931	-33.8881	5.97284	7.96196	-27.8269	48.8858	-5.61754	-84.218	104.596	13.0345	-87.7792	123.631	35.1191	-5.66494	72.2421	55.7951	-28.4574	64.5428	53.7236	-27.9485	118.156	82.0412
AaM21	AaMA-84_930	Arctocephalus_australis	Otariidae	Male	6.56104	-109.864	8.94239	29.2358	-74.9986	-0.569611	-22.4605	-86.3243	3.46289	1.89744	-54.7186	50.4628	35.883	-40.4077	10.7085	18.8285	-7.06042	-8.26251	51.4356	66.4115	10.707	48.4302	84.1447	31.0153	-31.7953	-43.2799	9.15829	-15.0732	-5.05442	-8.42731	-59.4664	60.9194	9.10439	-58.8671	80.6096	32.8842	12.6612	15.2412	54.2812	-16.7824	11.4031	53.6109	-3.14426	66.183	81.4346
AaM22	AaMA-84_932	Arctocephalus_australis	Otariidae	Male	10.927	-58.6207	11.769	33.4405	-23.9554	-1.0934	-17.2188	-41.4614	7.0014	-3.32024	0.96018	50.4261	30.1601	22.0377	8.7577	-0.81604	65.082	-7.8522	25.6916	136.576	12.8366	25.83	153.208	30.4929	-37.5393	8.64058	7.8257	-26.3325	58.9556	-9.8248	-82.0413	114.179	13.1023	-89.852	130.177	29.0036	-5.24604	78.3462	60.3894	-29.2492	70.3519	59.1009	-30.6916	128.328	81.5149
AaM23	AaMA-84_933	Arctocephalus_australis	Otariidae	Male	14.5025	-113.382	-0.853344	36.9992	-79.9609	-6.69304	-16.0071	-90.3397	-6.27024	9.19076	-60.1761	52.2757	37.2299	-43.3523	5.60706	17.2264	-2.31872	-3.68184	51.2535	69.174	15.3647	41.1995	86.4563	38.3962	-26.0209	-51.2104	9.15426	-16.6329	-9.43332	-3.54754	-65.815	52.9323	13.554	-64.5427	68.3922	28.3154	11.1762	14.5188	62.2336	-13.1659	8.57118	62.7726	-5.70794	71.2638	83.6778
AaM24	AaMA-84_935	Arctocephalus_australis	Otariidae	Male	14.8833	-56.0167	8.27508	32.8725	-20.8242	0.35198	-19.0452	-31.888	2.14458	-2.32196	4.3662	53.828	29.2973	21.0764	11.4798	0.48124	59.0415	-5.86772	23.5673	130.315	11.4421	19.0528	149.138	32.6291	-34.6418	3.9452	13.513	-29.192	49.6874	-4.90392	-84.5133	101.958	11.1105	-87.292	116.992	29.1398	-2.08706	72.6534	63.4343	-32.4763	62.6405	61.0682	-33.7024	123.75	86.769
AaM25	AaMA-84_947	Arctocephalus_australis	Otariidae	Male	13.2228	-112.815	8.79669	34.1043	-80.8781	0.866889	-14.2586	-86.6365	2.20899	6.33372	-55.6703	49.3023	34.902	-39.3529	6.67069	15.3781	-2.43521	-9.05971	46.8331	69.7676	7.67939	40.7162	89.2809	34.7264	-26.4991	-45.4164	7.39079	-13.7303	-5.50611	-8.28401	-61.2487	55.7079	7.24359	-62.3314	69.6145	26.5213	10.4967	15.1392	56.7146	-13.2098	8.76709	58.9596	-7.71028	62.4937	78.1534
AaM26	AaMA-84_948	Arctocephalus_australis	Otariidae	Male	7.36511	-116.967	0.426822	32.3943	-80.943	-2.65098	-20.4923	-88.5929	-3.88118	2.45341	-62.265	43.1827	34.4419	-41.6664	4.84962	14.3022	0.249689	-6.71928	51.8212	66.0117	14.3588	51.2452	76.2234	28.0452	-27.1209	-47.9805	5.66842	-12.9845	-4.59651	-7.93318	-60.608	56.564	7.59302	-58.5251	71.4425	31.525	12.4643	8.91109	57.2031	-17.3419	4.67549	55.6107	-6.57439	65.4368	86.1096
AaM27	AaMA-84_973	Arctocephalus_australis	Otariidae	Male	10.7017	-117.566	5.68831	36.8039	-85.7736	-6.88529	-19.8539	-92.395	-3.14699	5.59809	-57.9755	52.5228	35.7996	-39.8334	7.52581	14.8938	-0.838933	-4.04319	52.0693	71.0865	10.8504	45.4512	90.9086	30.7283	-28.0962	-44.7237	7.64781	-12.8692	-5.88993	-3.46209	-64.7254	59.1274	8.28151	-63.157	79.8829	26.4611	11.9577	17.7345	58.137	-14.9747	15.1872	58.4937	-8.06851	78.7688	85.9293
AaM28	AaMA-84_978	Arctocephalus_australis	Otariidae	Male	18.666	-113.313	2.49017	42.3754	-82.2671	-3.00773	-14.4911	-94.1799	-3.26273	10.3882	-59.4441	51.9726	42.9314	-35.1283	8.69947	17.6198	0.659044	-5.76963	46.8657	73.4816	11.0952	43.4377	92.498	33.0671	-26.4619	-48.647	8.00577	-13.3561	-7.60866	-6.20543	-67.3758	50.7798	10.8583	-66.1863	70.0805	31.6122	9.21459	20.7331	58.8967	-14.5928	14.6125	63.9564	-13.0101	77.0924	89.7175
AaM29	AaMA-84918	Arctocephalus_australis	Otariidae	Male	12.2234	-51.4273	10.3665	30.8993	-16.0288	0.8591	-19.7717	-27.8299	2.1652	0.8338	-2.48986	46.8592	29.2963	25.1417	11.5847	4.3569	54.017	-4.7446	26.9287	133.618	11.6004	22.1471	145.818	27.9741	-34.719	11.5148	10.0418	-27.7079	41.2688	-8.6462	-80.0828	109.805	12.9439	-81.6175	123.207	32.0978	-2.7999	77.5414	58.7364	-27.6855	69.9979	58.8372	-29.265	131.264	78.4101
AgF1	AgFA_86626	Arctocephalus_gazella	Otariidae	Female	5.38419	-92.8323	9.0578	21.3275	-67.1849	3.1413	-13.9668	-71.6917	2.4325	0.0509889	-50.0752	48.9786	27.8716	-39.7024	5.5579	13.7278	-2.3991	-4.613	39.1309	51.2359	5.7131	42.1078	67.628	19.9659	-24.6459	-42.7941	4.3691	-13.215	-4.0523	-5.3175	-48.6338	44.4514	2.1793	-54.1483	60.0795	14.1577	14.3443	9.8448	47.3652	-19.2574	6.3254	47.0646	-5.93191	65.8635	61.6851
AgF2	AgFA-1958_4_24_4	Arctocephalus_gazella	Otariidae	Female	12.008	-84.839	7.32841	23.9421	-63.2001	3.21651	-6.04076	-69.4275	4.17881	6.86714	-54.2384	40.4928	27.828	-31.2082	1.92551	10.716	-1.79402	-6.06579	34.7877	48.9008	2.68721	36.0136	64.8427	16.0938	-19.4308	-38.4672	1.63711	-10.6071	-5.93862	-5.41839	-49.4546	36.0949	2.29791	-54.4838	49.9377	12.8172	16.0387	5.05328	46.3178	-18.3384	-1.45312	46.0882	-10.0258	60.8984	58.3744
AgF3	AgFA-1960_8_10_14	Arctocephalus_gazella	Otariidae	Female	6.6076	-91.4684	9.61667	21.0064	-68.3034	4.41627	-11.4007	-71.5791	5.52257	2.1084	-47.3862	48.1766	25.8412	-38.6972	4.81177	10.5928	1.03631	-3.81783	40.1578	50.0792	3.81027	44.6718	65.0102	19.9087	-21.0383	-43.6188	5.17657	-12.6712	-13.0738	-3.73903	-47.0732	41.9613	0.953567	-53.8365	56.3739	13.3161	17.1165	7.06361	51.8409	-17.9054	1.52071	51.0194	-7.4411	68.8553	61.2936
AgF4	AgFA-1960_8_10_29	Arctocephalus_gazella	Otariidae	Female	8.77017	-89.9754	7.96488	23.8647	-65.0357	3.45338	-11.4616	-70.3991	3.27118	3.85507	-56.0009	45.1418	28.238	-35.7362	4.10128	13.3535	-5.45568	-4.20742	34.6168	50.434	2.41538	38.3056	69.6231	17.1774	-23.1891	-41.9125	3.35398	-13.4434	-2.48348	-5.36482	-49.1387	40.4588	2.06458	-56.5931	61.301	16.6258	10.0933	9.38012	51.7743	-15.6359	4.99172	51.2202	-9.34243	70.8121	58.9423
AgF5	AgFA-1960_8_10_31	Arctocephalus_gazella	Otariidae	Female	11.2557	-87.1011	9.51183	24.0701	-65.3661	5.34543	-6.36884	-70.125	5.63693	4.36226	-46.2526	45.2358	29.5568	-34.0427	1.80833	11.4647	-0.121489	-7.17587	37.0709	49.1082	2.28543	40.6478	62.4242	9.25933	-20.6075	-41.173	1.36233	-12.3242	-2.71909	-7.41387	-51.0948	37.161	2.72473	-58.5123	52.4351	12.5796	13.5507	6.40831	45.3555	-16.6297	2.16241	47.5581	-8.32004	61.5128	61.3008
AgF6	AgFA-1960_8_10_32	Arctocephalus_gazella	Otariidae	Female	11.5208	-85.8528	11.0601	24.3407	-61.8978	4.59092	-6.69102	-68.0705	4.81872	5.32768	-48.8066	45.31	29.868	-32.0916	3.81692	11.7059	0.234811	-5.96258	35.6664	48.8464	2.50522	38.9855	60.1916	8.94082	-21.4844	-38.7278	2.38332	-11.4891	-4.68719	-5.48318	-51.7335	35.8937	2.64882	-56.965	50.9957	11.6715	14.8341	9.15551	49.9928	-18.4529	4.32281	49.7953	-11.8093	64.2676	57.9138
AgF7	AgFA-1960_8_10_36	Arctocephalus_gazella	Otariidae	Female	6.58144	-89.7202	9.33869	20.136	-65.5123	5.89809	-10.7697	-69.6863	5.19709	4.39944	-52.6074	48.2955	28.1024	-34.7116	3.63469	11.726	-2.72762	-5.38721	36.6589	48.8192	4.23919	38.3728	71.8311	26.1426	-23.3274	-39.659	4.56999	-11.8047	-4.01542	-5.34251	-47.1126	40.7559	2.31029	-53.8188	57.8207	16.3625	16.1034	5.90368	44.854	-16.5186	3.46288	46.6959	-7.72096	70.7696	58.8349
AgF8	AgFA-1960_8_10_37	Arctocephalus_gazella	Otariidae	Female	10.9979	-92.303	8.42803	24.1901	-67.0615	2.74133	-9.68847	-74.2479	3.27763	6.61683	-51.8855	47.479	31.4306	-36.38	0.381433	16.3437	-12.2305	-6.16167	34.8614	52.8336	3.92913	38.4592	77.2237	22.4132	-26.3405	-43.1518	2.38173	-14.9484	-5.82561	-5.69617	-53.2699	40.8967	4.08983	-61.1098	60.4213	17.1106	13.652	9.47539	51.6368	-19.8735	4.35619	52.3181	-11.4614	69.6104	64.6926
AgF9	AgFA-1960_8_10_38	Arctocephalus_gazella	Otariidae	Female	7.47611	-92.2233	8.48113	21.1336	-67.2493	3.35403	-9.41859	-71.6306	1.98853	2.20761	-52.8606	42.4885	29.2078	-35.3006	2.93673	12.2093	4.16363	-3.44097	38.1746	50.423	7.31773	42.2841	61.7887	12.59	-23.8649	-39.1193	1.62213	-13.0664	1.71363	-5.03037	-46.2175	44.8426	3.80083	-52.7057	64.8811	23.8276	8.16251	9.62013	50.2367	-14.1238	7.18943	48.499	-6.94839	72.1781	59.0635
AgF10	AgFA-1960_8_10_39	Arctocephalus_gazella	Otariidae	Female	8.69312	-88.5529	7.56217	22.5034	-64.5454	3.91077	-9.17618	-69.5408	3.08387	6.19152	-53.2562	42.1369	26.1095	-35.0643	3.24477	11.2559	0.343478	-5.09713	36.9203	48.9324	4.92077	39.5685	67.1458	25.1594	-19.3197	-40.2112	2.87947	-10.8523	-2.31452	-6.44843	-47.5636	38.6518	3.63007	-53.5852	48.63	12.5095	18.6163	6.05498	48.3346	-18.9269	-0.511122	45.9903	-7.11548	62.6643	59.7024
AgF11	AgFA-1960_8_10_41	Arctocephalus_gazella	Otariidae	Female	6.9191	-82.8741	8.54334	22.5243	-60.9726	4.83364	-11.2754	-64.9804	4.57664	4.0502	-47.0967	42.3909	27.9419	-32.5523	2.06984	12.331	-0.525756	-5.82256	38.4797	47.9401	2.91024	42.6818	64.3435	16.3779	-21.4873	-37.308	1.77764	-10.9352	-3.87496	-6.05506	-46.7815	40.8501	1.02124	-52.5109	52.7258	9.74854	17.1588	7.71934	48.0442	-17.8119	2.80334	46.0909	-8.0079	62.4937	58.7033
AgF12	AgFA-1960_8_10_5	Arctocephalus_gazella	Otariidae	Female	11.3586	-87.0999	8.69208	26.1588	-66.0289	4.77648	-8.46292	-70.8545	4.63428	6.17098	-49.9607	43.3565	29.5409	-34.8524	1.78698	12.8967	-0.160778	-4.68382	37.5664	52.5359	3.32698	39.1109	69.8495	10.9737	-21.7273	-41.4763	2.95188	-12.2464	-4.56618	-4.61282	-50.1348	41.9085	2.86668	-56.2953	56.7318	10.1153	16.0801	6.00492	52.407	-17.0171	2.74562	50.9424	-11.2571	70.769	62.7295
AgF13	AgFA-1960_8_10_7	Arctocephalus_gazella	Otariidae	Female	8.06026	-89.2147	9.32473	21.9542	-66.8386	3.93743	-10.7185	-71.4435	3.64053	3.50776	-53.8788	41.2508	27.177	-35.6569	3.60523	10.5654	-0.769022	-4.27847	37.1827	48.475	2.96193	40.4486	64.1427	12.2663	-22.3848	-40.5406	2.30893	-11.2955	-4.09352	-4.80437	-47.5551	39.4587	1.47523	-54.0035	57.2129	18.2016	17.0177	2.93478	48.2332	-20.2609	-2.98322	46.7107	-8.45154	65.8203	58.1788
AgF14	AgFA-1960_8_10_8	Arctocephalus_gazella	Otariidae	Female	7.51176	-87.8026	8.97751	21.3442	-66.6291	4.00101	-9.14724	-70.984	3.31801	5.24006	-51.44	42.7074	30.132	-34.6755	3.49751	12.0745	0.217022	-4.63049	39.5059	47.5506	5.07931	43.451	61.074	12.5442	-23.2017	-39.1979	2.41741	-13.0579	-1.94108	-4.88569	-49.2882	40.9378	2.31141	-55.1775	53.2737	8.51511	15.9613	7.13872	45.0863	-19.3577	3.41552	46.1124	-7.89634	63.0711	60.1831
AgF15	AgFA-1962_6_14_13	Arctocephalus_gazella	Otariidae	Female	10.8103	-89.4604	7.45834	24.8491	-64.4212	3.61374	-8.15027	-72.7197	5.54744	5.82103	-51.6774	45.0276	29.3538	-34.0682	3.39524	10.6959	-0.439967	-5.01156	36.3644	53.2329	2.22834	37.0329	72.0611	16.1931	-20.4618	-41.2792	3.00614	-12.0332	-5.51737	-5.69536	-51.3167	37.9851	1.12084	-57.7132	56.6786	13.9315	14.8072	10.895	47.3538	-16.2741	4.65103	46.5879	-11.4558	71.7486	58.6877
AgF16	AgFA-1962_6_14_14	Arctocephalus_gazella	Otariidae	Female	19.1695	-90.8119	11.8553	32.0139	-66.4173	4.01708	-2.31219	-74.6459	5.84188	9.38581	-51.4156	45.4081	33.6011	-32.6414	2.50268	11.1867	1.02582	-6.46562	30.0987	53.7164	3.15438	30.0871	72.2375	14.868	-17.7749	-45.1207	3.14908	-12.8092	-6.23598	-6.24222	-52.8178	36.9962	1.47638	-60.3306	49.8735	9.80728	11.5806	8.55542	46.752	-16.535	1.68802	47.8552	-16.695	66.9778	59.0041
AgF17	AgFA-1991_40	Arctocephalus_gazella	Otariidae	Female	8.44887	-82.9967	8.97086	21.0813	-62.285	2.98836	-8.96543	-66.8669	3.55896	3.56037	-47.363	40.0302	27.8762	-32.1869	1.95056	14.6936	-7.19866	-6.03614	35.5313	51.082	5.20396	39.4349	64.8815	16.5788	-22.6094	-38.0592	1.75876	-14.1162	-14.3942	-5.22714	-47.6704	40.6633	2.93466	-55.4065	52.8991	9.25456	16.8702	5.47614	46.4904	-22.026	1.76784	46.0492	-8.91363	64.3217	60.3542
AgF18	AgFA-K_7321	Arctocephalus_gazella	Otariidae	Female	68.1899	-63.8343	7.14623	64.7414	-36.7993	5.33973	41.1531	-64.754	5.84733	33.9873	-35.3149	46.2829	42.6091	-4.70144	3.50553	7.99234	7.32386	-6.47417	-5.64966	63.1171	3.64043	-11.3825	73.2658	6.07873	8.72084	-44.8299	2.39423	-6.65846	-9.85024	-7.50987	-64.7167	-3.03864	1.51323	-79.0662	4.24216	9.30653	5.73314	16.0101	49.4738	-18.6533	-13.6196	44.0924	-51.5895	42.6187	63.1602
AgF19	AgFA-K_7321_D	Arctocephalus_gazella	Otariidae	Female	-5.3575	-86.8683	6.09809	12.2223	-67.0241	1.17889	-20.3871	-66.0943	2.78259	-2.4571	-49.4585	42.1242	25.4629	-35.42	-1.36241	12.1976	-1.07172	-4.91061	44.0841	43.5032	2.94559	50.4576	54.7324	9.52089	-26.7441	-33.0926	0.420789	-13.2492	-11.6568	-5.02961	-37.0856	52.1432	2.97259	-44.143	64.1005	11.0876	19.2686	1.69418	47.1624	-16.9632	2.90478	45.0398	4.0843	64.7374	65.1394
AgF20	AgFA-K_7321_E	Arctocephalus_gazella	Otariidae	Female	0.5219	-93.8296	9.4462	17.9119	-69.5583	2.7225	-17.5252	-71.5827	3.7059	1.8785	-53.0823	45.4599	27.8676	-39.4154	2.0538	13.0055	-1.24683	-8.594	40.9315	44.375	2.3545	45.2375	56.9846	9.3694	-28.1559	-40.6759	3.8874	-13.5064	-0.936633	-7.1583	-45.8158	45.6024	1.5154	-50.0862	56.2047	11.2293	19.6976	2.99477	49.9608	-20.1553	3.09657	48.3169	-1.7885	64.3073	62.5594
AgF21	AgFA-K_7321_F	Arctocephalus_gazella	Otariidae	Female	1.46024	-42.0737	6.65176	16.5952	-21.3636	2.06736	-15.4649	-22.7535	3.25336	-0.40056	-1.82416	45.7949	26.3223	10.0217	2.08896	8.12434	43.6627	-5.87064	39.7572	89.9327	2.82146	41.662	101.704	2.87086	-27.1032	7.07294	1.90086	-10.715	42.5279	-6.10184	-47.1029	89.0557	2.89816	-50.1381	99.2436	6.81386	12.0726	53.6971	48.0117	-17.8169	52.182	47.373	-3.94396	116.861	57.4048
AgF23	AgFA-K_7321_J	Arctocephalus_gazella	Otariidae	Female	66.0128	-62.2189	6.28411	62.2721	-37.429	6.57841	41.5082	-62.7627	4.75391	39.3679	-38.1402	44.5883	49.3238	-9.33778	1.92311	6.52083	8.73802	-6.53599	-2.15087	63.2132	2.43571	-9.65317	73.5172	1.31791	11.4248	-50.2899	2.96741	-10.0012	-7.44378	-6.70329	-64.7052	-5.35118	3.30601	-75.4342	0.479222	4.34081	7.24543	10.5484	51.2057	-12.8763	-11.6653	46.9105	-47.2357	45.0002	60.0655
AgM1	AgMA-1930_81_10_57	Arctocephalus_gazella	Otariidae	Male	9.88592	-120.673	10.6332	33.5433	-83.3476	4.26122	-18.434	-89.9658	1.76882	5.35612	-71.6305	54.0362	38.6689	-47.7829	6.41352	15.2375	-1.39803	-5.60438	52.4681	63.6602	8.82242	51.7438	95.0365	26.6876	-31.6904	-54.7729	7.34712	-16.4275	-3.80783	-7.06478	-65.7912	52.7647	6.20992	-71.0791	86.4907	26.7599	11.0104	18.776	60.77	-18.1038	12.5007	60.6596	-11.1546	79.1479	85.445
AgM2	AgMA-1960_8_10_2	Arctocephalus_gazella	Otariidae	Male	16.0436	-112.393	9.3761	38.8844	-79.1398	1.8445	-15.2813	-90.7835	3.4676	9.56332	-65.3835	58.5732	40.1591	-44.1126	5.5536	13.4046	-0.518889	-5.798	43.3728	67.7598	6.1129	43.1148	97.2758	17.7641	-27.0137	-54.2614	7.2716	-15.5606	-6.56479	-6.4335	-66.2881	47.5032	4.4571	-73.2518	79.0719	16.5057	12.3181	18.4216	58.9918	-20.2271	13.9684	58.0497	-13.3949	86.4648	74.1601
AgM3	AgMA-1960_8_10_24	Arctocephalus_gazella	Otariidae	Male	15.6843	-116.031	7.74101	37.2499	-83.6515	1.45591	-13.7514	-92.6286	6.57451	7.91039	-65.7209	53.7653	40.778	-44.4121	6.26111	16.5832	-4.3227	-4.31619	51.0157	64.0816	9.45661	48.5196	92.1097	20.8781	-27.8587	-52.4644	4.47121	-15.3257	-11.3425	-6.07139	-66.0315	46.8702	2.85341	-70.9615	77.3589	19.6593	11.8055	15.8423	59.9931	-18.6172	9.9754	58.4955	-11.5176	83.7987	79.2504
AgM4	AgMA-1960_8_10_46	Arctocephalus_gazella	Otariidae	Male	11.5382	-117.172	2.21754	37.3674	-87.3105	2.35024	-20.8579	-96.3697	3.76564	5.78616	-64.524	58.1832	39.8337	-42.1855	5.47354	15.9217	0.478011	-4.05416	52.9184	65.9114	9.07994	50.9333	89.2931	33.3346	-32.1529	-52.121	7.87824	-15.6744	-3.28369	-3.76126	-68.8416	51.1987	3.84304	-73.241	75.6357	29.5173	11.8007	21.0324	59.1359	-18.4219	15.316	59.1692	-13.2688	81.8106	85.7893
AgM5	AgMA-1960_8_10_49	Arctocephalus_gazella	Otariidae	Male	6.41124	-118.638	2.70101	31.5712	-84.1023	-1.86159	-21.4296	-90.3395	-1.36979	4.88754	-66.2425	49.5181	35.4421	-45.5665	1.45891	13.8362	-1.4344	-3.25869	48.7401	67.4617	7.66571	48.3537	88.4882	18.8782	-29.6303	-49.5394	4.45071	-14.752	-4.2879	-3.83069	-60.4912	55.8549	8.36471	-63.0483	80.7203	18.9826	14.115	17.0479	57.5282	-14.1378	17.2882	60.9088	-6.79836	80.0265	81.0212
AgM6	AgMA-1960_8_10_50	Arctocephalus_gazella	Otariidae	Male	6.68113	-117.122	9.90442	31.7923	-83.7656	3.82852	-23.1877	-88.5974	6.78292	4.16273	-62.0117	57.3435	39.2683	-43.2418	7.55662	14.4614	-3.08161	-4.94778	52.6273	63.3883	8.02092	50.6812	92.4218	29.7081	-34.344	-48.3082	7.56202	-15.9028	-3.93781	-6.85548	-64.3254	55.4211	7.01042	-64.7343	86.2613	24.9521	11.0708	21.1821	59.8782	-16.9036	17.2257	60.1903	-8.23597	90.174	79.4721
AgM7	AgMA-1960_8_10_51	Arctocephalus_gazella	Otariidae	Male	61.3306	-101.619	7.13801	66.1128	-61.3863	-0.0545889	22.9609	-90.0961	3.48431	32.6594	-52.5155	51.2466	52.9013	-24.3033	2.77011	13.9906	1.03262	-7.17609	15.4839	77.1259	8.18731	-1.45541	102.93	33.5498	-5.53081	-58.1004	5.90651	-10.3138	-13.2025	-7.17919	-80.5204	20.0451	5.51881	-94.7063	44.1885	24.9037	2.85779	20.9566	54.2932	-22.7952	3.53052	54.546	-45.7589	70.083	79.1839
AgM8	AgMA-1960_8_10_54	Arctocephalus_gazella	Otariidae	Male	6.98972	-116.282	-1.28778	31.9574	-85.2102	-2.39478	-22.3971	-91.3446	0.529822	3.86232	-66.0895	52.1479	37.4777	-40.4339	0.647422	13.0957	-1.18261	-5.74818	56.814	65.1362	11.9836	54.4168	92.6578	36.6175	-34.174	-46.1348	2.27082	-15.8447	-5.75411	-6.15428	-67.2368	57.1826	9.54522	-68.562	85.8621	33.5376	12.9623	17.7396	64.682	-16.9895	12.1545	64.6604	-6.32018	82.3684	85.3685
AgM9	AgMA-1960_8_10_55	Arctocephalus_gazella	Otariidae	Male	11.2771	-118.932	11.2069	34.9442	-81.692	5.09707	-19.9874	-87.0314	11.1572	6.84082	-65.22	60.0508	38.9849	-45.9205	8.51387	14.2913	-0.507289	-7.66513	47.8558	59.9542	5.49857	47.4972	87.3129	21.7296	-33.0834	-54.3145	12.1061	-18.4933	-4.20149	-6.55843	-63.7285	49.2764	1.68517	-69.1303	79.3286	19.0207	7.77152	19.1021	56.4849	-15.5087	15.332	58.3661	-10.2406	84.5353	74.2522
AgM10	AgMA-1962_10_16_1	Arctocephalus_gazella	Otariidae	Male	65.0878	-103.008	-6.32734	73.855	-61.5692	-5.68564	20.728	-93.6421	-3.32814	41.5373	-64.9112	53.7483	55.6846	-19.8322	1.30576	14.2478	5.36232	-4.59264	16.8248	86.6471	13.1645	-0.3581	116.624	33.8156	-5.9602	-63.1873	4.74516	-14.9418	-16.9952	-5.99434	-90.5307	21.0182	12.3634	-108.001	44.7936	30.2825	5.4714	21.4326	63.7372	-25.6962	0.972422	63.1218	-52.5325	80.4687	92.6758
AgM11	AgMA-1964_9_22_1	Arctocephalus_gazella	Otariidae	Male	11.6599	-123.797	11.6553	39.1606	-83.868	5.29416	-22.6862	-94.4211	6.48536	9.21124	-65.7361	63.3864	39.4238	-40.8968	8.93096	15.327	2.74613	-5.47574	56.2576	67.6876	9.73176	50.3597	99.8913	18.4868	-30.0821	-49.7643	10.9667	-17.6746	-1.90527	-7.34534	-70.5301	50.2165	5.70976	-71.6646	86.2526	20.1083	16.1017	22.1994	64.7966	-19.7481	17.451	64.4891	-11.1912	90.194	89.344
AgM12	AgMA-1964_9_22_2	Arctocephalus_gazella	Otariidae	Male	11.1974	-117.281	7.61549	34.4761	-82.5308	-2.02241	-17.9222	-90.6654	-2.87891	6.12049	-65.8345	54.1429	38.158	-48.1521	4.63219	12.8354	-1.48319	-7.88511	52.8774	62.2805	11.1792	51.2508	89.2016	36.9156	-29.8259	-54.6006	6.74659	-13.015	-4.76889	-7.65531	-68.6885	47.9703	9.32189	-72.6493	70.2879	29.1647	14.2415	12.7091	60.5804	-14.7716	8.47961	64.3542	-8.14891	74.6005	85.0889
AgM13	AgMA-1980_8_4_4	Arctocephalus_gazella	Otariidae	Male	56.6977	-106.114	12.1563	66.3583	-64.5572	5.70352	16.9894	-91.8543	7.27942	34.8578	-60.3824	59.8073	50.8419	-24.971	7.90892	12.9378	5.54322	-3.85008	29.1354	78.1581	4.65642	12.3855	110.755	30.8127	-9.59152	-57.4809	11.1819	-15.3854	-7.98018	-3.88028	-86.1196	21.9698	6.09912	-99.4463	40.2628	17.3366	1.89708	24.5193	63.3315	-22.6425	12.7676	66.1904	-49.7246	90.3873	76.4496
AgM14	AgMA-1981_1239	Arctocephalus_gazella	Otariidae	Male	32.0589	-44.3655	1.74952	34.9561	-1.94938	7.01342	-8.34638	-37.3205	1.58932	2.93502	-4.48188	53.2992	19.0499	30.4758	6.35812	-9.26598	48.9734	-7.38668	-26.3368	130.408	13.0127	-41.8811	153.907	30.3237	-36.1753	-9.24088	6.18202	-49.4027	34.6619	-2.96558	-122.107	61.3846	12.4005	-137.26	84.388	25.037	-32.2437	69.6363	64.6889	-56.4241	50.1274	64.7749	-85.492	113.662	89.0058
AgM15	AgMA-1981_1240	Arctocephalus_gazella	Otariidae	Male	30.3156	-48.7936	4.49074	41.3974	-8.5255	0.76354	-10.7019	-41.1166	0.40334	6.07522	-10.8406	56.8147	25.2894	29.2241	7.57894	-15.2329	58.4028	-3.01016	-12.9868	134.081	16.2575	-22.3421	154.685	26.7016	-38.3141	-8.631	8.85454	-45.7783	40.0329	-2.64746	-117.309	67.6647	15.748	-131.422	93.0413	43.827	-26.9396	74.0039	69.2284	-53.062	57.5827	72.0343	-74.6118	114.621	93.6087
AgM16	AgMA-1981_1243	Arctocephalus_gazella	Otariidae	Male	66.1648	-95.3718	-4.05273	72.0581	-55.3919	-3.84953	25.7006	-86.9099	-5.22563	39.4627	-57.6482	47.6313	54.0088	-18.3352	1.90157	13.0463	7.91771	-6.94883	13.7374	80.419	15.4923	1.98711	101.432	34.5729	1.37941	-57.5775	2.65917	-11.478	-10.9969	-7.55363	-81.7938	13.9161	13.9729	-98.6884	33.6157	32.5305	5.72021	19.1826	55.7991	-20.3324	1.81541	59.945	-42.5169	63.9608	87.4501
AgM17	AgMA-1981_125	Arctocephalus_gazella	Otariidae	Male	29.4596	-48.0168	1.09312	38.306	-9.52116	0.07942	-8.54348	-38.317	0.86722	3.12222	-2.71306	55.2169	23.1967	30.6935	5.83502	-14.988	56.9787	-0.56468	-13.0716	127.648	18.4911	-28.4028	154.921	37.3233	-38.6021	-6.50946	7.01312	-44.2342	38.8761	-1.47508	-111.07	67.2015	19.0097	-127.709	90.6606	35.1247	-23.688	67.0879	67.5021	-46.4009	49.5988	64.3502	-71.566	115.712	92.2471
AgM18	AgMA-1981_1250	Arctocephalus_gazella	Otariidae	Male	29.4596	-48.0168	1.09312	38.306	-9.52116	0.07942	-8.54348	-38.317	0.86722	3.12222	-2.71306	55.2169	23.1967	30.6935	5.83502	-14.988	56.9787	-0.56468	-13.0716	127.648	18.4911	-28.4028	154.921	37.3233	-38.6021	-6.50946	7.01312	-44.2342	38.8761	-1.47508	-111.07	67.2015	19.0097	-127.709	90.6606	35.1247	-23.688	67.0879	67.5021	-46.4009	49.5988	64.3502	-71.566	115.712	92.2471
AgM19	AgMA-1981_1251	Arctocephalus_gazella	Otariidae	Male	65.0943	-103.734	-3.99707	73.9443	-62.1797	-7.18737	20.8169	-91.0992	-7.63957	40.1093	-62.9172	49.2583	53.3658	-22.5266	0.491433	12.0166	4.07247	-4.64677	16.7258	78.5698	15.9836	9.93449	100.427	31.1853	-2.98771	-59.1683	1.66243	-11.407	-12.0439	-4.31587	-82.4329	15.9777	10.9842	-102.016	34.4305	26.761	5.23729	15.9218	60.8356	-20.0396	-0.283933	62.8703	-44.3792	63.4523	94.6907
AgM20	AgMA-1981_1254	Arctocephalus_gazella	Otariidae	Male	62.7863	-102.517	-4.13312	68.4078	-60.824	-7.47342	22.9117	-89.6065	-6.09102	35.326	-56.225	49.8924	54.3636	-23.329	1.61478	12.8189	8.38928	-6.81022	14.8416	78.7828	15.3447	5.19193	105.473	30.8347	-3.72747	-60.0588	1.64518	-15.6538	-8.15602	-7.55232	-81.4895	19.5635	14.1139	-100.305	41.2327	33.2403	5.01843	18.8287	64.6864	-19.6696	2.10278	66.8286	-43.6723	65.9805	89.0366
AgM21	AgMA-1981_1255	Arctocephalus_gazella	Otariidae	Male	6.54276	-117.042	-1.6241	32.5883	-84.8076	-7.0211	-21.8764	-90.0981	-3.3857	5.93716	-66.5084	49.1482	37.3138	-45.494	-0.7778	13.3844	-0.269944	-7.414	55.8934	62.8298	10.7441	51.4524	88.8345	29.2514	-32.6578	-50.6911	1.8392	-14.1926	-3.21674	-8.9287	-66.5326	52.553	8.3525	-66.1616	81.7076	28.4465	12.5364	18.065	61.9072	-15.8493	13.2701	60.821	-7.12414	74.9261	90.0492
AgM22	AgMA-1981_1257	Arctocephalus_gazella	Otariidae	Male	65.522	-106.436	-5.46891	75.176	-62.946	-5.83711	21.6012	-97.9627	-4.83961	38.4851	-64.2842	52.4647	55.6529	-27.5581	6.48359	11.103	11.0847	-3.05141	18.6755	82.6134	15.1699	-0.635511	108.864	44.7857	-3.05701	-62.0452	6.71119	-15.9489	-7.63562	-2.87781	-86.5178	18.2744	14.264	-101.354	40.18	30.3083	4.06919	19.4898	63.9625	-20.4105	1.18458	63.0854	-46.4814	70.9197	89.4782
AgM23	AgMA-K_7321_L	Arctocephalus_gazella	Otariidae	Male	84.8034	-70.2783	12.8915	78.5452	-33.2359	8.11043	45.934	-72.7488	9.97813	40.4124	-34.7244	54.6471	55.2677	-2.28163	6.69903	11.9757	10.6544	-7.21837	-7.33926	77.9317	2.50683	-14.9049	89.5417	14.4683	11.6223	-56.1177	6.59763	-10.1694	-16.9997	-6.74187	-80.2949	-10.9073	0.599833	-93.4745	-3.49833	17.7599	0.645144	20.451	53.8452	-21.1867	-8.88573	50.9008	-60.0063	46.2206	74.674
AgM24	AgMA-K_7321_O	Arctocephalus_gazella	Otariidae	Male	23.286	-113.822	9.66897	44.1421	-80.7398	6.95597	-11.4802	-93.2584	6.67917	11.4504	-65.0385	54.6236	44.6717	-40.9213	9.32497	15.7827	0.539667	-9.71313	42.2945	63.243	6.27867	47.3841	78.9261	10.4788	-28.3398	-55.552	8.50007	-17.3017	-6.80813	-9.10773	-73.3093	41.7814	3.94457	-81.1501	51.7374	6.97497	15.4326	12.7543	53.5108	-22.0833	10.1929	60.9185	-22.003	80.6403	81.774
AgM25	AgMA-no_number	Arctocephalus_gazella	Otariidae	Male	5.72319	-118.099	-5.90964	32.2006	-84.5869	-6.14294	-25.0654	-91.5842	-4.34714	3.65039	-72.2404	48.649	35.6611	-49.2799	0.330156	13.9915	0.7751	-6.47304	53.6998	60.4535	11.4676	51.2014	85.8152	29.1279	-32.5095	-52.308	1.56886	-15.1861	-3.1041	-7.50194	-63.389	51.2344	9.97926	-64.4586	78.9603	32.9628	14.5797	8.4008	65.6689	-17.8719	2.9332	62.9713	-7.05841	73.1448	89.2092
AtF1	AtFA-1875-623	Arctocephalus_tropicalis	Otariidae	Female	4.63636	-38.7726	16.9534	19.1914	-16.6803	10.1057	-12.9059	-22.8866	10.5533	-0.76414	7.1512	37.115	21.5629	8.6246	1.90866	3.58916	41.5183	-18.7109	32.7627	87.1554	-25.2375	34.365	103.812	-25.1525	-23.6557	2.5572	2.98266	-14.5109	36.8212	-18.9013	-58.6744	73.0181	-24.9954	-64.6369	88.7867	-22.6048	6.92836	58.9643	29.2869	-19.9968	55.4158	31.6181	-21.8245	119.288	21.865
AtF2	AtFA-19_585	Arctocephalus_tropicalis	Otariidae	Female	27.3361	-80.535	9.69181	34.1305	-55.6542	5.75961	6.13028	-65.6611	8.95561	14.8504	-43.1708	41.1627	31.6874	-30.1483	4.84961	8.80438	-0.427256	-4.06559	25.7915	52.8453	1.36811	25.4515	62.3914	2.23781	-9.16602	-45.1338	4.82471	-9.02012	-7.55916	-6.58439	-55.808	26.1936	-0.249889	-60.975	33.3202	1.02641	12.1135	4.90644	46.2276	-12.8134	-4.45976	46.6715	-19.1614	58.6973	57.7183
AtF3	AtFA-1955_3_14_18	Arctocephalus_tropicalis	Otariidae	Female	12.7233	-79.8583	8.23113	23.3499	-57.795	3.02673	-4.71382	-64.0838	2.03433	5.42548	-40.1832	40.6633	26.4974	-33.9463	4.21783	11.5445	-7.38246	-2.96057	34.5797	48.86	1.95133	36.1019	58.8262	11.623	-17.3316	-40.3372	4.92303	-9.30622	-11.1954	-3.69137	-50.5142	34.2699	0.643533	-56.8397	45.5741	9.01303	10.9183	5.71894	45.9323	-16.4104	-0.0950556	45.1499	-13.3463	66.6883	55.5898
AtF4	AtFA-1955_3_14_5	Arctocephalus_tropicalis	Otariidae	Female	42.5193	-80.3077	9.54484	47.8541	-53.0333	4.85154	17.8796	-70.9154	4.96964	23.9773	-47.3966	41.8873	38.554	-20.9736	3.18864	10.4744	3.10617	-5.28966	15.3477	61.2114	3.27054	10.9057	75.7062	11.2978	-5.9487	-45.5823	3.35854	-10.0884	-9.02073	-5.25776	-62.6215	18.5264	2.55714	-74.4398	30.7656	13.1889	9.9285	12.0842	49.9502	-17.3518	-2.08293	51.2867	-37.0968	64.9167	58.6099
AtF5	AtFA-1955_3_14_7	Arctocephalus_tropicalis	Otariidae	Female	48.5132	-66.2765	7.28507	47.53	-42.605	3.23037	26.1094	-59.2361	2.57557	26.6887	-40.0656	38.9653	38.1353	-13.3182	6.02307	9.41012	6.21239	0.288667	7.18622	63.3752	7.63747	0.216422	79.3837	15.7876	1.10552	-42.9506	3.48987	-6.79848	-7.41661	-2.47493	-59.6598	12.8369	2.52207	-73.8211	25.4226	11.261	4.66892	10.3916	49.223	-12.3061	-3.55511	48.3465	-43.3824	59.2628	58.9736
AtF6	AtFA-1957_4_23_20	Arctocephalus_tropicalis	Otariidae	Female	11.4111	-73.3885	3.63147	20.7239	-53.6828	4.51387	-3.78449	-58.9065	5.22507	6.68531	-43.7212	34.9395	24.5561	-29.4544	3.20387	8.32441	-1.53376	-4.07713	31.8824	41.3242	3.43497	35.0409	50.9364	13.4937	-15.172	-35.2418	2.68797	-7.61919	-4.30896	-4.41953	-44.7357	27.9911	1.96637	-50.6417	35.7453	10.23	15.5979	-0.190956	42.4206	-15.0699	-5.56616	43.8437	-9.36489	52.7707	53.1781
AtF7	AtFA-1962-4153	Arctocephalus_tropicalis	Otariidae	Female	-14.496	-97.0824	9.14972	5.96172	-78.6439	3.53492	-30.437	-73.5772	5.20182	-7.80088	-53.7754	42.0578	18.4164	-48.5209	4.01132	9.71932	-0.799789	-9.00078	52.1985	39.4837	2.36252	56.1412	52.2259	4.28982	-32.4967	-41.8305	4.32692	-11.2819	1.40161	-8.35098	-41.9296	53.7714	1.28602	-41.3929	66.5057	3.40822	11.8422	-3.30169	45.2058	-15.6324	1.72041	44.5511	7.79632	55.6658	65.2154
AtF8	AtFA-1963-30	Arctocephalus_tropicalis	Otariidae	Female	8.72362	-85.0105	6.61402	18.8337	-65.7667	4.67032	-7.52668	-67.5052	5.51712	2.76612	-46.9361	39.1687	20.4729	-37.6064	4.43962	7.28012	-0.423767	-3.89558	35.7096	42.5773	3.52422	36.1096	52.8281	4.77112	-15.4624	-41.029	3.34772	-9.34448	-0.193367	-5.32818	-45.4503	34.9867	0.493922	-49.011	45.6105	2.85382	11.1503	5.24613	44.5367	-14.1698	2.61733	44.1866	-5.58428	51.3575	55.7736
AtF9	AtFA-1968_4_4_1	Arctocephalus_tropicalis	Otariidae	Female	43.6775	-74.3222	7.68053	45.7041	-47.6378	3.20793	19.8226	-64.0586	4.84903	23.034	-39.4651	43.093	39.6104	-22.4121	5.48673	11.6441	3.25741	-2.21837	15.5843	59.1083	2.67683	12.5756	75.3204	14.8036	1.64431	-46.0947	7.34493	-4.16469	-14.6741	-2.13757	-58.6027	15.0824	1.55873	-72.5438	28.3251	16.4037	7.41401	8.30301	51.6562	-19.2299	-8.01049	50.8962	-36.2145	52.4211	59.9011
AtF10	AtFA-1968_4_4_2	Arctocephalus_tropicalis	Otariidae	Female	40.5195	-73.2825	8.8153	42.6215	-50.1002	3.2068	19.2057	-63.4275	4.2704	23.005	-39.2087	36.6168	36.3751	-23.3088	6.2013	9.59426	2.3077	-2.4789	17.4714	54.596	3.1089	12.7267	72.8078	17.243	-1.17314	-44.1277	6.1354	-6.96874	-10.4412	-4.3174	-59.4238	14.7914	2.9599	-70.3779	25.9893	14.567	13.5196	9.2819	46.0233	-16.7599	-8.0808	46.3691	-34.5384	60.2144	57.9192
AtF11	AtFA-1968_4_4_9	Arctocephalus_tropicalis	Otariidae	Female	44.8496	-70.0764	6.38167	45.4684	-46.7675	1.61177	22.5524	-61.9644	3.35837	23.5218	-38.0316	38.9906	38.2675	-21.4227	4.25687	9.48328	3.71587	-3.97083	15.7962	56.2401	4.88227	9.37118	72.923	18.8367	1.85088	-43.3694	4.05957	-9.45242	-5.15763	-4.61743	-58.7699	8.88477	3.53587	-68.5796	16.2528	13.6927	14.3696	8.48797	46.7728	-14.4835	-9.95663	46.274	-33.0586	48.351	56.588
AtF12	AtFA-1976-378	Arctocephalus_tropicalis	Otariidae	Female	-7.79609	-88.9456	6.90854	8.26831	-71.3637	1.79604	-21.918	-69.6344	5.22574	-2.86249	-54.2561	38.9876	17.6305	-44.9542	0.798344	9.08181	-1.96708	-8.20106	45.5363	38.0522	0.831644	51.7628	50.763	7.39754	-28.1293	-42.6819	4.54824	-11.7221	-0.527278	-5.77906	-41.4188	44.8929	5.15844	-44.3162	55.037	16.3878	18.0409	-2.70198	47.4884	-15.5267	-1.16398	47.4412	6.33571	50.6869	63.8479
AtF13	AtFA-1976-384	Arctocephalus_tropicalis	Otariidae	Female	1.21412	-46.3735	6.77074	14.468	-21.8596	3.45764	-15.1512	-26.544	1.65254	-2.79608	-7.2199	39.5757	20.8817	4.3603	5.25964	8.73692	47.691	-4.84886	42.2686	93.4018	5.34194	44.5611	101.547	18.3308	-22.2395	1.9473	3.23664	-9.26788	47.0861	-7.03206	-47.5865	88.7138	-2.59796	-53.969	101.183	9.23534	9.87482	46.4792	50.5099	-19.4314	44.4574	48.5554	-8.27968	103.533	62.3414
AtF14	AtFA-1986-072	Arctocephalus_tropicalis	Otariidae	Female	17.4182	-86.9459	0.652178	27.9081	-62.7327	-0.0986222	-0.461667	-71.145	-0.314422	5.95143	-47.1118	39.0804	28.8455	-35.9116	2.52728	7.26923	-0.2029	-5.47342	31.7591	49.3468	7.78608	31.0525	61.3986	9.56198	-14.2374	-48.3295	2.06408	-8.97887	-4.8624	-4.58942	-52.6114	31.4412	1.25948	-57.8717	42.0115	6.13268	6.90283	2.7145	48.5192	-15.8526	-2.89	46.9024	-18.2621	52.508	66.6526
AtM1	AtMA-19_584	Arctocephalus_tropicalis	Otariidae	Male	30.5303	-106.448	8.69878	42.3844	-71.7086	3.97018	0.451089	-87.2839	3.17418	14.2192	-57.8461	51.7695	37.4576	-38.8572	11.2583	7.70889	1.74783	-4.72292	35.5377	66.5132	4.94048	33.053	83.9985	7.21738	-14.3757	-53.7953	9.51398	-10.4802	-4.76937	-5.14422	-68.5117	36.8153	4.84108	-75.4963	55.0195	8.05048	9.30569	13.2417	54.1631	-20.0805	4.86353	52.6152	-21.439	72.9163	73.5376
AtM2	AtMA-1955_3_14_2	Arctocephalus_tropicalis	Otariidae	Male	15.203	-93.6046	9.42197	28.3446	-65.1357	3.42877	-6.89584	-73.6819	4.72187	9.35786	-52.3633	46.9393	30.1962	-36.3581	6.19167	10.6012	1.08172	-2.79763	41.0136	48.4898	5.76947	41.9868	65.545	18.5976	-18.6904	-44.5836	8.45287	-11.5337	-1.55588	-2.62873	-56.4742	33.5296	5.00917	-63.5908	53.4684	18.281	12.5355	7.47812	54.3479	-15.32	2.41392	55.8577	-11.9613	65.9094	63.6793
AtM3	AtMA-1957_4_23_10	Arctocephalus_tropicalis	Otariidae	Male	11.7553	-112.188	9.43878	33.0005	-81.8378	-0.868522	-14.6088	-88.5912	3.64068	5.6168	-56.6184	50.0549	34.31	-46.8142	7.45998	11.2726	1.05617	-6.99882	46.698	59.7136	2.28458	41.7494	84.334	17.7972	-24.2718	-52.2169	8.51628	-12.6737	-5.98863	-7.65902	-61.1519	50.9292	0.961778	-65.579	68.3482	11.3878	11.1217	12.682	55.5778	-14.9131	7.97937	56.7992	-10.7347	64.5933	74.1621
AtM4	AtMA-1957_4_23_11	Arctocephalus_tropicalis	Otariidae	Male	17.8542	-102.316	8.34143	31.9016	-69.6369	2.67843	-7.83642	-78.2143	3.07633	10.0076	-54.7851	48.4007	33.5105	-38.9819	5.65893	12.0362	0.138567	-5.90037	42.3195	63.6951	4.56653	42.492	78.3474	16.4227	-19.0269	-47.842	7.58023	-11.2148	-3.16503	-4.84767	-61.103	49.6307	5.55093	-63.9424	61.7772	17.7599	10.7685	16.5095	52.2351	-14.467	12.4198	52.397	-9.82542	67.7089	65.6611
AtM5	AtMA-1957_8_1_1	Arctocephalus_tropicalis	Otariidae	Male	52.8638	-100.371	7.91332	59.7549	-63.6543	2.74072	17.4731	-87.3092	3.04222	27.9876	-53.6368	52.1059	48.3374	-33.9884	6.49752	10.7104	2.07062	-6.61128	23.9658	71.6682	5.35932	9.78926	94.7444	15.6034	-1.84924	-58.8845	7.98322	-10.8628	-8.11648	-6.88108	-75.8533	24.4787	6.04592	-86.7629	39.4108	12.1675	1.03706	15.5618	56.9637	-15.6382	6.29812	58.2193	-36.4011	61.5798	72.2322
AtM6	AtMA-1957_8_1_2	Arctocephalus_tropicalis	Otariidae	Male	63.1127	-98.0973	8.41166	64.3227	-60.6569	2.11536	27.4729	-84.6029	3.59376	33.0108	-53.4709	48.6812	47.9752	-29.9612	8.22796	9.30034	4.43543	-4.78284	18.9403	77.288	7.06956	8.69024	93.5367	23.7942	4.49694	-57.2596	8.85636	-7.41506	-6.62957	-6.87384	-78.8487	15.3744	4.38846	-89.9014	32.9799	24.0129	0.208444	17.8643	52.2813	-18.1055	5.06093	53.2142	-34.8775	50.8093	72.3784
AtM7	AtMA-1962-4146	Arctocephalus_tropicalis	Otariidae	Male	16.799	-112.279	6.6972	39.2841	-80.8069	1.3727	-12.0635	-90.2009	1.0961	10.0903	-59.5131	50.7408	37.8144	-39.8945	8.2262	10.9755	-0.578989	-7.7818	47.0008	63.53	6.0296	41.9114	88.9667	17.3787	-21.2212	-53.4818	7.8132	-10.1816	-3.75489	-8.7042	-67.2747	44.0452	2.5548	-71.6543	62.6202	8.7853	12.143	13.951	50.3688	-17.8444	10.5273	54.2009	-12.8093	66.3825	75.7317
AtM9	AtMA-1962-4147	Arctocephalus_tropicalis	Otariidae	Male	-9.82762	-59.0318	5.23386	18.4701	-32.8322	-1.29684	-28.233	-27.0301	1.55666	-2.59972	-8.11932	53.2824	28.7531	4.20448	9.76156	17.7716	58.1873	-1.75474	73.5692	105.569	12.4341	81.1139	122.865	13.5011	-27.142	12.0796	8.90476	1.81898	60.7069	-3.73894	-37.5295	123.691	8.99646	-39.7428	143.784	14.9325	22.2032	69.9771	63.7135	-1.64812	71.5191	61.6514	20.0064	135.66	87.3144
AtM10	AtMA-1962-4148	Arctocephalus_tropicalis	Otariidae	Male	16.6739	-108.414	5.6738	35.6802	-76.9342	1.7496	-13.3366	-84.2116	0.3407	7.03614	-64.7554	54.6303	36.2312	-45.1838	12.7127	11.891	2.59444	-1.7509	50.0494	61.8177	11.0762	50.7279	86.9874	14.8825	-23.457	-52.2941	10.1632	-11.2388	-2.17236	-4.2197	-64.7701	44.9604	4.1163	-73.7409	65.2424	6.2003	8.41064	12.9966	66.9606	-16.1076	6.49794	64.4683	-12.8506	76.336	84.4477
AtM11	AtMA-1962-4150	Arctocephalus_tropicalis	Otariidae	Male	-7.38066	-51.589	6.54968	16.9461	-26.6753	4.02748	-23.8148	-24.0726	5.24648	-3.76636	-7.21766	44.3354	28.7871	2.84284	8.82288	17.8115	50.9957	-7.85532	65.3413	91.1798	7.93098	67.9762	107.192	17.9042	-26.8934	9.29044	5.07748	-3.56226	51.341	-7.96832	-41.7773	100.552	-0.02772	-42.1187	124.544	10.822	16.0042	55.8092	56.0368	-11.1707	58.2642	54.5666	6.78954	102.321	69.5957
AtM12	AtMA-1962-4151	Arctocephalus_tropicalis	Otariidae	Male	29.4762	-110.32	6.6587	46.1466	-76.795	0.7	0.626167	-90.1217	2.694	17.1917	-61.6878	52.638	40.5853	-40.89	9.0125	9.08877	2.44404	-5.7282	38.1745	66.2841	8.3479	33.1579	91.5777	15.2472	-13.2494	-54.5927	10.1311	-7.79653	-2.14206	-6.3075	-70.7664	35.4946	5.625	-80.4904	55.8765	12.1944	8.47947	17.0605	57.5665	-14.5873	8.19014	59.1452	-22.4893	70.5599	79.5366
AtM13	AtMA-1971-118	Arctocephalus_tropicalis	Otariidae	Male	-17.4555	-105.8	14.2818	11.413	-81.9106	8.52617	-34.7498	-76.4224	6.67187	-8.71117	-54.3683	49.2513	21.1885	-49.1566	10.5141	14.9802	-9.68556	-4.08423	59.9245	51.4788	5.08207	64.1804	64.4798	1.78997	-33.339	-41.1005	9.28957	-13.1402	1.36014	-3.90233	-45.595	63.1076	1.63507	-45.6012	79.1911	0.940967	12.146	16.7124	56.5657	-12.2753	18.1327	53.0478	7.06503	72.0527	73.8736
AtM14	AtMA-1972-644	Arctocephalus_tropicalis	Otariidae	Male	4.02282	-113.533	12.3963	26.5912	-85.7165	8.58203	-18.6816	-85.9267	9.48813	3.73182	-61.373	51.7552	29.5725	-49.8225	9.08033	9.12802	0.528756	-7.50467	49.7866	55.0998	2.42983	50.5628	79.1259	11.5923	-22.5478	-50.9282	8.41223	-10.035	1.00016	-8.06997	-58.7762	49.6075	-1.81417	-62.4051	71.451	5.80703	7.43082	11.9008	53.6969	-10.5947	12.8773	53.7764	-4.50238	69.4621	70.2761
AtM15	AtMA-1978-334	Arctocephalus_tropicalis	Otariidae	Male	13.0766	-106.068	0.644544	31.715	-77.212	-6.54346	-11.9864	-84.5196	-4.05946	8.04942	-63.7073	38.0157	33.1965	-45.6727	2.25564	8.79542	3.72811	-5.87056	43.6675	53.798	9.34614	43.0657	69.4412	16.1506	-20.8154	-52.2141	1.02894	-10.5846	0.660511	-6.25056	-58.5607	40.9619	5.63284	-64.0187	49.3997	6.31264	8.50202	3.81461	56.9233	-12.0484	2.45761	55.8338	-9.64548	61.2488	81.4411
AtM16	AtMA-1978-339	Arctocephalus_tropicalis	Otariidae	Male	-3.03044	-111.408	9.35067	19.9064	-84.0489	2.44247	-26.1491	-84.9384	4.87287	-0.327744	-57.3538	51.2469	25.5672	-51.8343	7.53887	9.52436	-1.54152	-4.25633	55.8466	51.6575	3.30797	59.3241	72.8606	7.61407	-29.2788	-49.1046	9.94547	-10.3732	-0.0397222	-3.89543	-56.0914	55.6988	3.68817	-58.0296	78.4618	7.81137	14.1092	11.5875	60.0669	-11.8531	11.5504	57.9229	1.06956	61.099	76.0279
CuF1	CuFA_37403	Callorhinus_ursinus	Otariidae	Female	0.836922	-78.9387	6.38556	14.8548	-62.2139	2.73986	-13.3271	-62.9553	3.97636	1.45012	-50.2093	42.6863	23.334	-33.4005	3.48676	9.64052	-5.4118	-3.49184	38.3985	44.0687	3.32076	42.7166	59.5148	13.7591	-22.9753	-32.7436	4.37146	-9.91388	-10.6716	-3.70154	-41.3872	41.7089	4.08976	-45.2747	53.005	7.23446	16.9802	5.7041	52.1141	-17.2104	7.7513	55.2386	-1.01708	62.9955	58.2312
CuF2	CuFA_5648	Callorhinus_ursinus	Otariidae	Female	4.35476	-76.3076	23.9384	19.1284	-61.5128	17.303	-12.1722	-64.0661	17.682	1.34836	-39.0133	53.5829	24.2182	-32.0652	13.0513	9.06786	-6.32329	-1.42757	34.9677	48.2172	-5.84557	38.9187	67.8536	6.12733	-22.917	-35.7717	13.3421	-10.8721	-9.89369	-2.33437	-45.0982	41.5486	-7.91847	-51.7341	58.2739	-0.524067	10.2523	20.615	49.5514	-18.0144	17.0274	48.1902	-8.82334	74.6274	42.2301
CuF3	CuFA_74328	Callorhinus_ursinus	Otariidae	Female	4.12304	-84.5563	9.30423	17.8177	-65.1414	5.38743	-13.2011	-68.0513	3.81123	23.6563	-42.5141	35.497	25.1844	-30.8814	4.68693	10.2206	-1.79798	-3.95227	37.7604	55.0389	4.39443	42.5603	72.01	15.4187	-23.8177	-34.6664	5.83883	-11.863	-4.31198	-5.11517	-41.5446	50.4537	3.27363	-47.728	67.2655	15.3061	12.3132	10.4813	48.7647	-13.2342	9.12432	50.7676	-3.59796	72.8948	59.4833
CuF4	CuFA-1891_12_18_10	Callorhinus_ursinus	Otariidae	Female	49.1212	-70.808	6.3427	51.0538	-46.9959	3.744	27.9069	-65.8588	3.4903	26.346	-41.8345	41.0185	40.0712	-16.6281	5.51	16.146	0.969456	-3.8056	4.99738	64.02	6.8588	-0.648022	75.6079	17.9566	1.38368	-44.2724	2.4071	-7.27152	-11.411	-6.8103	-63.3929	17.4286	0.7515	-75.5052	27.1416	11.5259	3.92158	13.1778	49.9391	-19.1678	-2.52374	50.2816	-41.3837	50.8046	61.1785
CuF7	CuFA-1891_18_12_11	Callorhinus_ursinus	Otariidae	Female	-19.1285	-87.1392	11.2613	0.328389	-70.884	8.28446	-30.8832	-66.6233	8.75646	-10.9694	-54.1636	45.4859	12.8959	-41.0672	3.03096	9.85739	-4.67286	-5.83594	53.1039	40.6993	3.70386	60.9517	55.4648	17.5741	-32.2346	-31.2906	2.73116	-11.1736	-1.16896	-7.34784	-30.8139	60.5273	1.64926	-31.1857	73.5066	8.06386	16.2742	1.61694	50.6538	-16.4248	9.27514	50.3835	12.5497	61.3718	60.4801
CuF9	CuFA-1928_4_21_52	Callorhinus_ursinus	Otariidae	Female	49.8975	-67.1245	9.80763	52.7083	-42.6523	5.67913	26.7913	-62.6479	5.48873	30.5376	-38.6417	44.5316	39.0704	-16.6685	4.30693	12.3912	1.57163	-4.06837	5.02201	65.6209	4.07613	0.273411	82.1838	23.7883	3.23851	-42.4419	3.92923	-2.76609	-15.2662	-5.51577	-62.613	15.0509	3.16403	-78.351	26.4381	19.7352	7.82021	14.7499	54.1393	-16.5313	-3.10447	54.9314	-41.1971	55.6711	61.5502
CuF11	CuFA-1928_4_21_53	Callorhinus_ursinus	Otariidae	Female	19.87	-35.0582	5.10588	26.7201	-7.29478	2.92418	-2.6512	-27.7585	2.80968	3.9759	-7.95298	41.2977	13.2336	22.3037	2.67688	-12.6316	40.8428	-4.92682	-14.0181	104.914	2.86508	-17.9319	118.814	16.9151	-24.2254	-3.11178	1.78188	-31.3073	29.2686	-5.91292	-88.5574	55.8243	0.51318	-100.283	64.0618	15.4688	-14.7986	53.7442	49.3578	-42.7596	34.2778	48.4203	-62.4705	96.4228	59.4945
CuF12	CuFA-1928_4_21_63	Callorhinus_ursinus	Otariidae	Female	50.2878	-68.9557	9.3885	51.3063	-44.7967	4.4802	26.7541	-64.8954	5.7621	27.9878	-40.4089	49.3326	37.696	-14.2044	5.9234	12.5903	1.856	-4.1206	4.30629	64.5143	6.1323	-3.68671	78.9333	18.3512	-1.26381	-42.0129	3.4222	-4.72181	-12.0399	-4.7418	-61.9853	15.1275	1.227	-72.7768	25.4458	13.7038	4.56119	14.8738	56.2719	-18.1377	-5.2156	55.8009	-42.5157	55.3526	58.8574
CuF14	CuFA-1928_4_21_65	Callorhinus_ursinus	Otariidae	Female	45.2575	-67.1605	3.05587	46.8485	-44.3619	-0.323433	23.5798	-61.6657	1.71057	28.501	-43.8953	39.001	37.4516	-14.7442	1.43397	10.519	2.07932	-4.53153	6.5253	60.3041	5.64767	5.1939	72.4494	20.6469	0.7357	-42.954	-0.133633	-6.7128	-7.63308	-5.89073	-60.2056	16.2464	3.03467	-70.0928	23.0414	14.3611	12.4453	6.93542	52.0988	-13.8243	-12.6809	50.4358	-35.1263	53.0474	61.5212
CuF16	CuFA-1950_3_29_7	Callorhinus_ursinus	Otariidae	Female	49.4792	-69.408	7.98198	51.6797	-46.7525	3.97778	27.356	-64.5883	4.51688	29.4128	-43.9793	44.4675	42.194	-16.8809	5.97958	11.444	1.6109	-4.06342	5.49221	63.7105	3.90548	2.26991	75.9624	15.9122	4.09821	-45.6985	4.66458	-4.36109	-9.6808	-5.39612	-59.9273	12.794	1.12698	-72.3887	21.3239	11.1119	9.40191	12.3576	52.7881	-15.4469	-5.4316	52.8512	-38.3834	48.7335	59.6792
CuF18	CuFA-1960_5_2_2	Callorhinus_ursinus	Otariidae	Female	46.3178	-74.8477	5.92833	50.1862	-45.9685	5.66263	19.9853	-66.8791	5.50383	32.4295	-50.9878	44.3624	40.3545	-19.278	5.92083	16.2361	0.348744	-2.77717	8.40471	66.1914	6.88913	3.83521	80.3141	20.057	-4.94829	-41.8745	4.45483	-5.96449	-12.9737	-4.86777	-62.0565	20.7857	4.87713	-74.704	31.941	18.5236	7.80991	16.8886	54.7137	-19.1101	-0.439956	56.0002	-37.2918	58.392	64.8632
CuF20	CuFA-1978-198	Callorhinus_ursinus	Otariidae	Female	32.5339	-79.7191	6.18951	41.7713	-57.2253	2.79971	12.1412	-70.6299	4.48471	21.87	-51.9154	43.129	35.8348	-21.149	1.94081	13.4387	-1.38776	-6.03389	20.3253	62.6807	6.68821	18.911	75.3957	21.0731	-7.47618	-41.8114	0.888211	-6.06218	-9.17656	-7.22139	-60.6891	28.3413	4.54821	-67.6838	35.9744	19.6186	10.1096	12.9486	48.102	-19.1841	-0.169656	46.9561	-25.3504	54.7482	60.4224
CuM1	CuMA_37402	Callorhinus_ursinus	Otariidae	Male	8.90616	-112.348	9.95758	29.5653	-81.7214	4.25918	-15.2868	-87.419	7.84588	4.79806	-67.9843	60.5119	36.7937	-46.0778	9.71538	17.1707	-9.79301	-2.54252	48.3654	74.6977	7.82208	47.2577	101.282	31.733	-28.991	-51.8683	9.17278	-12.8081	-14.2099	-3.62882	-59.2287	63.9899	5.71408	-65.8492	85.5996	22.3805	19.9838	22.7591	65.8748	-23.4536	17.6946	64.3042	-8.60224	89.5788	78.0567
CuM2	CuMA_5627	Callorhinus_ursinus	Otariidae	Male	2.24332	-109.427	11.6325	23.7908	-84.2697	7.22334	-20.2883	-85.4995	4.43314	1.24052	-71.0273	55.012	30.3586	-50.8611	8.84044	12.2816	-11.5115	-7.91716	48.2998	63.2367	0.716644	49.2532	83.946	18.246	-32.0722	-49.5887	7.80494	-16.6514	-11.1418	-7.26716	-54.7733	59.8211	1.09184	-57.0352	76.6719	15.9972	15.976	20.2292	52.2602	-20.8227	18.4385	54.8747	-3.27048	66.1505	68.6861
CuM3	CuMA-17_132	Callorhinus_ursinus	Otariidae	Male	112.325	-28.0436	3.38319	93.752	5.57804	-3.00381	80.8239	-49.083	-0.0562111	68.2955	-17.2924	62.854	54.5022	25.0928	9.21999	21.7028	14.1959	-7.11611	-51.3825	75.3649	10.5698	-75.0411	81.3669	28.9276	37.3233	-48.0948	7.63199	4.20224	-19.6983	-8.86641	-80.462	-44.6127	12.5309	-100.974	-37.04	23.7246	-20.8549	20.0622	61.2015	-25.3083	-9.06346	62.1181	-86.841	22.8559	86.9457
CuM5	CuMA-17_992	Callorhinus_ursinus	Otariidae	Male	109.893	-29.5271	2.84288	89.9282	2.36743	3.53398	77.0063	-47.9857	3.81718	64.8718	-19.407	59.7812	47.4656	19.4925	13.5866	27.3288	10.9179	-1.64822	-52.7444	70.6331	11.6251	-72.9509	80.6054	15.8273	32.4994	-42.7944	11.566	2.16934	-19.1796	-1.72702	-80.1629	-39.4184	7.94408	-109.124	-30.1625	21.1778	-23.612	18.5337	63.3923	-30.0326	-10.3531	64.1317	-83.8322	19.9012	78.8551
CuM7	CuMA-1878_5_10_2	Callorhinus_ursinus	Otariidae	Male	61.9511	-92.4149	3.272	67.4284	-58.6579	1.943	29.5372	-85.8215	3.8424	35.3819	-53.3198	55.6075	49.232	-16.6729	9.4144	15.7467	5.31227	-1.8844	8.18408	84.2343	5.6722	-8.74532	111.197	28.0289	-3.48722	-50.6593	7.5074	-5.67232	-14.8891	-5.3189	-80.5167	21.058	4.0023	-99.2271	43.2541	17.4506	-1.21452	31.0786	62.4051	-29.6706	12.7148	61.8216	-48.4285	68.7252	75.4474
CuM9	CuMA-1891_12_18_9	Callorhinus_ursinus	Otariidae	Male	56.7498	-94.9096	1.68873	63.1736	-57.8911	-0.933467	24.6157	-85.7466	3.66833	39.7241	-61.6582	56.875	52.5126	-22.9515	7.92803	16.5825	3.28973	-1.89007	9.97528	83.1866	11.5893	-0.563222	103.142	22.3709	-1.99282	-54.6635	9.64393	-7.36632	-10.8578	-1.68117	-78.9143	27.461	8.73393	-93.5098	44.823	18.2873	2.75428	27.2413	68.5398	-26.0173	6.92373	65.9662	-47.0255	70.1659	79.897
CuM11	CuMA-1893_1_28_2	Callorhinus_ursinus	Otariidae	Male	63.6626	-94.0907	7.07226	70.5103	-56.1743	2.72586	29.0831	-87.3655	4.25216	39.1139	-56.7294	65.0681	52.7738	-15.4933	11.1255	17.0634	3.46686	-2.53284	8.5246	86.7985	10.6936	-5.6283	107.726	27.8164	-1.4219	-57.4276	12.8947	-7.3303	-15.7199	-3.60274	-83.8328	21.5261	9.67526	-97.8378	39.5214	24.3838	2.1547	28.6214	68.5185	-27.0758	8.23226	66.9727	-41.8398	60.7127	85.7456
CuM13	CuMA-1928_4_21_59	Callorhinus_ursinus	Otariidae	Male	30.193	-43.605	0.689	35.9048	-5.86768	1.8115	-6.93542	-37.6541	2.8426	8.10698	-12.2795	58.5493	22.3854	27.9735	10.8116	-18.7577	53.5637	-1.5677	-21.6042	131.297	11.7145	-31.1076	152.991	31.1327	-35.0777	-7.33608	10.0981	-40.4046	33.563	-3.7754	-116.376	70.9643	8.385	-129.735	84.8017	16.5086	-31.6999	69.9311	59.3904	-55.8759	52.7261	62.4103	-83.6183	121.121	83.5024
CuM14	CuMA-1928_4_21_60	Callorhinus_ursinus	Otariidae	Male	29.1972	-44.3527	1.18816	35.9885	-6.88338	-0.10064	-7.50746	-36.4622	0.15886	4.89704	-10.1682	60.7234	19.5653	33.007	11.6611	-16.6068	53.2062	-0.26934	-25.9417	144.721	13.9671	-45.7318	171.345	33.3329	-36.2143	-5.71148	9.64536	-41.0716	34.492	-0.97704	-125.212	74.0116	9.23006	-144.192	101.021	26.903	-35.9968	85.0125	66.9418	-67.6274	61.0434	64.5025	-88.1015	126.013	88.227
CuM15	CuMA-1928_4_21_61	Callorhinus_ursinus	Otariidae	Male	22.8587	-40.1702	5.64982	31.2827	-8.36896	3.11662	-9.44924	-32.0394	2.01302	1.01356	-0.26806	54.8164	21.5823	23.413	7.74212	-10.8452	48.6642	-5.00038	-14.7084	127.794	5.20992	-26.9984	151.314	25.3906	-30.9737	-6.70226	8.67202	-33.8468	31.9142	-5.77908	-102.152	76.3319	5.45022	-111.874	95.1352	14.0443	-27.2823	71.619	60.5523	-50.1586	60.0627	61.1468	-69.1134	119.928	73.4009
CuM16	CuMA-1950_3_29_6	Callorhinus_ursinus	Otariidae	Male	56.2307	-94.0652	7.20472	64.6846	-58.4799	3.73162	21.9482	-86.4938	1.98862	33.6409	-61.1656	58.2537	48.8376	-19.5623	5.68032	18.8845	-0.0777111	-4.40838	11.4716	88.3351	13.6187	-6.417	115.246	32.2296	-8.4431	-53.7939	5.87542	-5.7826	-29.4187	-4.26188	-83.195	33.0769	13.403	-97.0322	61.3819	27.3739	4.5264	26.1736	63.8503	-26.5358	8.13479	63.2204	-42.503	71.4059	87.9237
CuM18	CuMA-26	Callorhinus_ursinus	Otariidae	Male	12.0091	-112.561	8.24303	36.8011	-79.6687	8.63583	-17.9798	-88.9442	6.53673	7.19267	-68.3741	59.8553	37.4602	-42.4061	12.5665	18.2474	-4.89657	-0.398467	47.8367	69.8008	7.92113	44.1921	101.416	30.3159	-27.2402	-51.1351	12.9271	-15.6021	-9.13937	-1.84137	-61.1535	59.8674	1.02663	-67.0382	87.9839	20.6969	11.2736	20.5304	62.2654	-18.9578	18.3364	63.5182	-13.6088	91.7452	81.1129
CuM20	CuMA-27	Callorhinus_ursinus	Otariidae	Male	8.71517	-106.903	6.19771	31.3294	-83.7727	7.73661	-16.8497	-90.91	7.06461	3.65117	-63.4529	59.2979	37.0399	-43.0567	10.0098	18.1401	-8.47622	-3.35969	46.9821	72.4895	8.56641	47.1882	97.6435	25.5961	-28.9031	-48.283	7.71391	-14.1422	-10.6925	-6.45219	-58.7339	65.7103	3.08821	-65.3253	89.4292	17.5441	13.6852	25.999	58.856	-20.0106	21.9382	59.2956	-11.2355	92.446	73.0036
OfF1	OfFA_288	Otaria_flavescens	Otariidae	Female	2.8357	-132.107	15.4288	34.347	-99.1295	6.62889	-27.6866	-102.223	2.01669	4.799	-67.9942	63.1553	39.598	-47.3834	14.0776	23.8993	5.22426	-7.01911	59.3513	73.4834	13.4599	55.3717	98.0028	42.7948	-35.4065	-48.6002	15.3232	-20.0441	20.2275	-5.35391	-60.6661	71.3584	13.131	-59.3544	92.0701	41.2876	14.8197	19.9186	73.1396	-13.2992	18.3934	69.6553	0.5217	99.2075	87.2517
OfF2	OfFA-1900_5_7_10	Otaria_flavescens	Otariidae	Female	12.6441	-58.4694	7.37206	31.0451	-27.4085	2.54016	-16.8701	-39.2013	6.05886	2.04726	-0.40258	56.194	28.5289	20.7457	11.1917	8.09816	68.8909	-8.60194	26.0845	134.249	13.5081	22.0293	148.33	29.9649	-36.5997	9.95782	12.7167	-34.9171	56.1882	-7.36914	-81.282	110.507	13.4673	-85.5509	124.093	27.2376	-0.52544	79.9747	59.8792	-29.2761	68.0364	60.8932	-32.2976	135.742	75.4748
OfF3	OfFA-1939_1_21_104	Otaria_flavescens	Otariidae	Female	-3.86462	-128.877	5.03596	24.8164	-101.778	-0.102144	-32.1914	-103.178	0.118856	-4.16232	-72.752	58.3479	33.6779	-49.6815	10.5502	19.7634	7.6016	-9.01954	57.7069	66.9234	22.5876	55.3652	74.8475	39.8464	-42.5715	-45.4294	7.77136	-24.4701	4.6473	-13.0456	-59.3158	65.4973	13.3295	-59.371	73.6032	30.2561	15.197	17.628	64.5837	-16.7203	16.4869	64.4194	-0.272422	74.3027	82.9276
OfF4	OfFA-1939_1_21_106	Otaria_flavescens	Otariidae	Female	23.2626	-129.372	6.94432	46.4756	-96.9953	1.76332	-9.38539	-107.023	4.01432	12.6309	-59.5064	63.7096	47.6029	-41.4661	11.027	22.1366	0.684656	-7.78508	40.1358	80.6757	13.4482	42.0213	90.4284	25.6252	-27.0115	-59.8594	9.79232	-22.5544	-12.2004	-8.08098	-69.5417	55.8621	15.1897	-75.3348	72.0389	29.7743	8.34071	27.8532	62.1363	-18.5927	22.1134	65.0979	-19.0882	82.5435	77.5394
OfF5	OfFA-1939_1_21_107	Otaria_flavescens	Otariidae	Female	-6.15888	-127.646	9.87212	26.3342	-103.059	3.20812	-36.5489	-101.427	5.89332	30.7371	-59.2604	46.5291	33.6748	-47.8845	15.0234	23.1232	-4.8311	-6.18548	59.5326	64.9873	11.3323	58.5415	76.7965	30.656	-46.4229	-45.6878	14.8847	-28.8212	3.7852	-10.2985	-58.2812	69.497	8.72182	-57.2633	78.0392	27.1069	13.8531	23.9038	66.4865	-19.8708	21.8379	64.1966	-1.50018	81.4818	80.2638
OfF6	OfFA-1939_1_21_108	Otaria_flavescens	Otariidae	Female	25.5318	-127.287	13.1478	51.3728	-96.0173	5.42238	-11.2821	-108.758	5.90438	11.7128	-64.8369	62.1451	49.0739	-36.9851	13.2027	20.7638	9.47296	-7.69132	41.3133	80.0657	7.72828	34.5325	98.8409	24.0803	-33.7143	-53.4957	11.5347	-27.0104	-3.87134	-10.9122	-74.229	57.1193	6.28778	-77.9901	71.0297	19.5892	8.24761	25.4506	66.7715	-26.4736	18.877	65.685	-23.6984	82.9071	78.9911
OfF7	OfFA-1939_1_21_109	Otaria_flavescens	Otariidae	Female	-5.32528	-135.126	13.3188	27.7356	-107.926	1.93786	-35.1371	-104.786	6.70416	-0.847478	-59.4603	70.9144	36.8984	-51.5078	13.8647	19.3333	10.6564	-10.5041	57.8645	67.1984	9.76066	58.8351	77.469	25.9122	-42.8299	-47.1201	15.8574	-23.1724	4.21371	-8.24244	-58.5748	71.4813	13.6096	-57.0751	82.0497	31.0609	13.7038	28.0799	63.0122	-10.2994	27.8122	62.0517	2.57342	83.0266	79.2345
OfF8	OfFA-1939_1_21_112	Otaria_flavescens	Otariidae	Female	-3.09856	-133.144	8.15592	26.8195	-105.761	2.34712	-31.7952	-105.771	3.75632	-0.497756	-68.6299	65.6741	36.1546	-51.9621	16.8816	20.4521	-1.40199	-4.02968	59.6143	73.597	10.8816	59.9858	93.317	30.613	-41.6527	-50.1023	16.8748	-23.8407	-1.98969	-6.13958	-60.0023	75.4426	11.7933	-60.0336	89.7311	29.3766	11.6557	27.8368	67.3358	-12.1916	27.428	67.0977	-2.18436	95.7015	82.4889
OfF9	OfFA-1939_1_21_113	Otaria_flavescens	Otariidae	Female	-10.8696	-130.331	6.76814	21.4664	-105.297	1.23194	-36.9774	-102.908	0.849844	-4.35788	-68.8624	65.6546	34.7284	-52.4374	14.057	20.876	1.83392	-6.81876	61.0512	66.4184	10.2128	63.7125	82.0891	30.6411	-40.9135	-46.6676	12.9249	-22.0629	-0.988578	-8.07706	-55.3496	74.3084	9.40854	-54.255	85.1089	26.1127	19.6371	17.8693	65.3916	-18.5613	18.1922	65.2165	3.23272	90.2577	76.2073
OfF10	OfFA-1939_1_21_114	Otaria_flavescens	Otariidae	Female	-2.28674	-132.9	0.757489	27.5927	-107.405	-7.05101	-31.5275	-108.243	-5.67691	-1.76084	-74.2	56.6988	41.1028	-51.3937	8.86619	23.4967	7.02579	-9.83171	57.1385	72.3773	17.5498	57.4281	83.1741	33.5111	-46.3819	-49.1055	6.91979	-28.5314	-0.350711	-11.2598	-61.1775	70.7217	21.3005	-59.521	81.9496	37.9492	11.8222	19.2386	68.1111	-18.8953	18.0135	69.0796	-2.22444	87.2644	85.5801
OfF11	OfFA-1939_1_21_115	Otaria_flavescens	Otariidae	Female	21.0876	-124.74	9.14369	45.2808	-92.1691	1.69309	-15.5614	-103.479	2.99359	11.0179	-56.4461	62.8768	45.3623	-41.1643	13.1828	22.8766	7.06354	-14.3032	43.8797	76.6402	13.8115	39.0294	92.6146	32.4544	-33.372	-52.0957	16.2093	-26.7149	-2.50276	-9.86181	-68.8964	51.3844	18.5822	-69.6805	70.5333	38.123	13.2602	27.2643	66.353	-19.1241	18.513	68.6082	-13.8037	82.2162	79.4571
OfF12	OfFA-1939_1_21_116	Otaria_flavescens	Otariidae	Female	-7.48392	-131.63	11.2612	22.6487	-102.238	5.61566	-35.6142	-100.936	7.52436	-4.86942	-66.8161	66.5874	32.8274	-54.1186	16.2482	19.7335	2.09694	-7.35214	58.0191	59.5061	11.6296	60.0994	81.8374	29.3024	-41.1176	-50.7744	14.4352	-24.5977	10.7437	-6.80574	-54.3509	68.9713	9.69986	-53.692	81.2994	22.2453	15.933	21.693	71.1482	-15.3277	20.2842	68.9478	5.75508	87.2489	77.3172
OfF13	OfFA-1939_1_21_118	Otaria_flavescens	Otariidae	Female	-8.47064	-131.798	16.5035	24.6846	-108.597	5.17436	-39.577	-105.261	7.37816	-5.88944	-59.9358	67.7216	36.3386	-43.3039	13.6916	23.1057	0.3247	-9.68384	59.8818	71.9307	11.5008	57.7956	88.6778	35.6234	-47.5333	-40.8286	12.991	-28.5779	-1.121	-9.18324	-55.3493	76.621	10.7643	-56.4161	88.2059	26.3706	13.926	22.8521	64.4229	-17.4574	25.695	65.7066	0.327456	95.2956	76.378
OfF14	OfFA-1939_1_21_119	Otaria_flavescens	Otariidae	Female	-11.3692	-126.971	7.27304	16.2246	-105.026	-1.44086	-38.322	-102.581	4.03584	-5.02059	-73.3878	60.4237	31.8484	-53.4268	9.72244	18.8135	7.57662	-12.1316	56.62	61.3917	9.52264	58.3285	69.0361	25.3414	-46.4223	-45.8477	11.4891	-22.251	12.1065	-10.1244	-49.4768	70.808	12.4867	-49.8982	77.7151	24.9525	16.8989	11.8464	61.7152	-14.15	12.1339	63.5493	5.28151	74.4534	81.7643
OfF15	OfFA-1939_1_21_120	Otaria_flavescens	Otariidae	Female	-5.07213	-128.558	5.16434	25.947	-104.815	-0.00935556	-34.9256	-104.747	0.618944	-4.08483	-64.7481	59.9704	38.8708	-47.8127	11.975	20.9276	-0.244644	-7.08946	56.7967	68.4329	16.4944	53.9475	82.4992	34.8347	-44.649	-46.3079	11.8554	-23.7504	1.45506	-6.27126	-58.0914	69.7818	14.8889	-56.7416	83.0128	29.2943	14.2082	27.6295	66.6897	-18.8093	27.5089	67.012	-1.34673	93.7198	81.4947
OfF16	OfFA-1939_1_21_122	Otaria_flavescens	Otariidae	Female	21.5225	-122.114	8.6696	44.5373	-90.1974	2.7725	-10.4199	-99.9287	4.7294	14.2156	-62.532	59.2074	43.644	-37.0123	13.5794	20.105	6.57772	-7.8646	42.3575	72.4859	12.6344	37.9459	90.0649	31.0937	-29.0371	-50.2311	14.0869	-21.6878	-4.64828	-7.9167	-67.9943	49.8567	13.3462	-70.5361	64.5755	27.5503	11.8409	26.0813	66.2089	-17.8405	20.0021	67.8687	-16.0344	76.7751	77.0726
OfF17	OfFA-1939_1_21_71	Otaria_flavescens	Otariidae	Female	18.5188	-122.866	2.80533	40.8417	-94.0969	0.921733	-11.6073	-101.396	3.64773	10.7084	-67.0587	56.9935	43.8061	-41.0867	10.7266	20.5468	10.6354	-9.46037	44.6887	71.3257	13.2113	42.9421	80.9582	27.6776	-29.8608	-53.4123	11.3453	-25.3464	-1.68993	-8.96107	-66.5977	49.5135	14.5018	-70.5654	67.4618	30.7001	14.4596	19.0103	59.156	-20.6241	10.7814	60.062	-18.9696	80.4101	74.4644
OfF18	OfFA-1939_1_21_72	Otaria_flavescens	Otariidae	Female	23.3513	-115.944	1.08436	42.3379	-85.9539	-1.29634	-7.24557	-98.9386	0.279856	12.2439	-66.6891	52.9474	42.0792	-39.0842	8.16596	18.6221	3.0911	-5.82714	41.0522	73.7551	11.6024	38.1326	88.7102	31.0897	-27.7664	-54.0792	9.78086	-21.9859	-3.2359	-7.10714	-68.7489	50.3615	14.8859	-71.0037	64.1252	27.705	14.5828	15.0199	63.0044	-21.812	6.3408	62.409	-16.3405	82.5698	80.2773
OfF19	OfFA-1939_1_21_76	Otaria_flavescens	Otariidae	Female	23.2103	-118.424	5.91367	40.6007	-90.6268	-0.514033	-4.69287	-99.1018	1.14107	14.324	-69.9377	52.1374	39.4304	-43.6959	8.38577	17.5407	-3.5994	-5.51413	39.0434	72.0649	8.14797	39.2275	79.4106	24.9893	-24.3458	-54.4389	7.96417	-20.242	-4.031	-6.50023	-65.0975	47.7548	13.8546	-69.2783	62.995	28.8589	11.1633	14.4289	57.8026	-18.0374	9.8818	59.4521	-15.6937	69.5082	74.5056
OfF20	OfFA-1939_1_21_77	Otaria_flavescens	Otariidae	Female	24.1936	-118.053	12.2235	45.4263	-90.3174	4.86588	-6.83832	-99.0814	5.81298	11.5099	-55.2095	63.5006	45.6751	-32.6695	10.1517	21.6713	-0.752244	-5.80332	39.9094	77.4139	7.57028	38.5062	88.8884	19.9606	-29.077	-46.7054	9.49438	-21.0053	-9.61744	-8.52672	-69.0242	50.8939	7.54988	-73.01	61.8474	22.6703	10.0401	27.9583	61.0731	-14.964	22.9026	64.6865	-21.0995	96.0268	71.806
OfF21	OfFA-1939_1_21_78	Otaria_flavescens	Otariidae	Female	15.5042	-114.744	6.64983	37.3599	-84.9401	0.142133	-14.049	-92.3953	3.66823	9.59882	-61.129	55.5458	38.012	-37.3967	8.64963	18.1191	1.92196	-8.85937	43.5535	69.9804	14.4288	47.333	83.8336	27.673	-30.9632	-42.3472	9.06433	-18.4876	-10.1234	-7.75847	-62.1433	50.2136	17.4569	-68.7023	63.4819	26.0734	16.672	21.1037	61.1886	-22.1927	13.9493	61.6142	-14.0038	86.9858	78.4455
OfF22	OfFA-1939_1_21_81	Otaria_flavescens	Otariidae	Female	22.0673	-113.191	5.27553	40.8965	-85.8976	0.183433	-8.52564	-95.7694	0.265133	8.35276	-63.4196	55.3194	39.3432	-39.536	12.9593	22.4429	-8.37377	-3.69357	40.4503	65.0309	17.4793	38.549	82.3165	35.5811	-26.5324	-49.3002	9.61013	-21.1426	5.30123	-9.18477	-65.5331	41.2183	10.0665	-73.6587	61.4741	27.7342	7.03516	16.1159	62.7454	-22.4786	9.53593	59.387	-22.7674	75.1191	74.6137
OfF23	OfFA-1939_1_21_83	Otaria_flavescens	Otariidae	Female	18.665	-112.284	5.06488	40.6876	-83.7318	0.656978	-10.1596	-93.8482	1.09728	9.82622	-65.5746	54.1227	40.6509	-36.0428	8.06608	21.5457	4.17461	-7.51382	40.8756	74.9413	13.0584	39.5117	83.2644	24.2086	-29.7761	-44.9694	8.01818	-20.5849	-4.26259	-7.93552	-64.3613	56.5997	10.9347	-67.8637	65.8422	26.4884	8.66682	23.6521	58.9339	-17.1629	19.2974	60.0234	-15.2991	80.2208	74.3535
OfF24	OfFA-1939_1_21_84	Otaria_flavescens	Otariidae	Female	22.8676	-128.255	4.66756	45.106	-93.6662	-0.224944	-9.52626	-106.456	-0.0676444	15.2598	-74.0273	58.9834	45.2517	-39.5502	13.3421	21.2394	10.1782	-6.54654	41.4763	78.9631	10.5717	36.3966	90.3765	27.7553	-28.3274	-54.3898	13.0231	-25.4066	-6.37453	-7.80954	-69.6375	55.6001	10.5929	-71.3279	64.9483	23.9883	8.19604	19.6347	64.044	-18.4334	14.8159	65.2642	-19.014	81.0451	73.8385
OfF25	OfFA-1939_1_21_85	Otaria_flavescens	Otariidae	Female	25.9444	-118.804	5.22113	46.2753	-89.4091	1.46343	-3.88121	-100.149	2.71773	11.1935	-61.9438	54.6531	43.1415	-37.6653	10.5814	18.1144	1.19872	-6.26677	36.3463	77.2338	13.7237	32.2883	92.9081	26.1253	-25.0064	-50.2007	7.19353	-19.2689	-2.90138	-8.03827	-70.2674	46.8183	10.4825	-76.187	63.6007	26.727	8.54749	17.0461	63.8099	-18.5628	6.20502	62.2896	-25.0203	84.8614	75.0541
OfF26	OfFA-1939_1_21_86	Otaria_flavescens	Otariidae	Female	13.5771	-57.4773	7.94116	32.378	-26.8782	3.89416	-16.9975	-39.7709	5.32186	1.71202	1.84542	57.3482	32.944	26.0316	10.2163	6.23572	64.2736	-7.45144	30.335	139.017	16.8692	29.4146	153.761	33.3111	-38.847	10.6466	11.0567	-35.1934	59.8527	-9.70574	-83.7966	118.048	15.7339	-86.1686	133.32	33.8574	-1.73798	83.6568	62.2204	-34.9138	75.0725	60.0067	-29.1606	140.147	80.0562
OfF27	OfFA-1939_1_21_89	Otaria_flavescens	Otariidae	Female	27.5423	-124.68	9.31453	48.8258	-92.6545	5.03143	-2.91107	-106.626	2.56083	11.2791	-71.4689	60.1855	43.7584	-39.3407	15.2899	16.2623	6.03976	-5.28697	35.1412	82.2158	11.6951	30.4314	95.8235	33.419	-24.3425	-57.3393	10.1926	-19.1621	-5.44734	-4.81147	-72.0348	52.868	4.89053	-79.9257	69.8557	24.7447	10.2414	20.6102	64.0009	-26.8762	9.49646	63.0101	-27.4104	88.4353	78.1951
OfF28	OfFA-1949_3_17_83	Otaria_flavescens	Otariidae	Female	27.619	-127.877	9.16597	49.4897	-92.4961	0.391767	-6.78703	-106.933	4.09747	15.7704	-62.2496	59.6563	46.4722	-39.2249	10.883	16.1961	7.8724	-9.20583	36.3011	77.3709	10.2496	36.1011	86.9777	23.7641	-30.7967	-50.5957	11.0739	-20.9538	-4.7672	-8.88603	-70.6004	54.2603	15.0317	-72.5107	66.3438	29.4156	12.2311	24.9123	65.7656	-19.6099	19.519	66.829	-15.0997	77.9547	79.4415
OfF29	OfFA-84_984	Otaria_flavescens	Otariidae	Female	26.1444	-121.482	-4.75186	46.288	-88.7621	-6.49956	-5.12164	-103.037	-5.21606	12.7607	-67.9729	54.0917	44.1105	-36.4867	8.55464	19.161	2.50799	-9.25516	35.2622	75.267	21.5728	33.3282	81.7589	36.8273	-26.9949	-54.944	6.17884	-22.8389	-6.64691	-9.38216	-69.6207	51.9083	14.7729	-72.6165	59.3708	32.6814	4.53786	15.4514	65.1428	-17.9671	9.39259	65.8669	-19.9566	64.4476	85.5177
OfF30	OfFA-no_number	Otaria_flavescens	Otariidae	Female	3.76454	-61.6767	12.1019	28.1119	-32.7885	3.93616	-27.1618	-38.6942	1.59716	-5.21256	0.31318	61.4502	37.1929	24.9985	15.7398	19.4732	69.4497	-9.10974	53.4963	140.535	16.1095	44.7315	157.212	40.2885	-39.7505	16.5322	10.6078	-24.188	63.7098	-8.52544	-68.167	128.159	12.9649	-63.5013	144.965	38.966	6.38124	88.1004	68.9876	-23.2411	85.5108	65.9381	-9.56796	143.923	83.1542
OfM1	OfMA_no_number	Otaria_flavescens	Otariidae	Male	-4.45514	-167.166	20.6116	45.0669	-125.599	4.4996	-50.2096	-130.569	2.5845	-5.27284	-68.8346	75.4479	47.3131	-55.7239	19.697	29.1705	-5.08122	-9.3705	78.809	91.683	21.3086	79.1514	62.813	81.6268	-56.3738	-50.8315	16.1891	-25.3995	15.5925	-12.8679	-77.9016	94.2674	15.098	-72.3692	124.162	41.5579	16.8524	40.2567	64.7528	-17.7832	44.0438	67.4099	-2.48444	107.531	131.651
OfM2	OfMA-1851_5_5_51	Otaria_flavescens	Otariidae	Male	-20.8208	-166.709	17.9741	30.8523	-133.858	11.9331	-68.6981	-131.854	0.226322	-15.5882	-66.5634	79.667	40.7512	-60.5246	23.4495	28.4279	-4.98513	-11.0967	87.178	81.1808	22.4213	78.5187	103.055	50.4828	-65.1331	-48.7938	14.8459	-33.9673	2.52887	-15.3403	-76.9962	101.168	15.8481	-70.7273	124.785	42.3692	11.3861	43.5857	80.9173	-20.1643	51.9712	86.2672	1.1609	114.031	126.233
OfM3	OfMA-1869_2_24_1	Otaria_flavescens	Otariidae	Male	-3.3306	-94.2055	11.8351	54.4865	-49.4595	2.19558	-56.9073	-50.2232	7.13238	1.5193	0.66858	83.5294	56.9329	20.7942	20.0174	29.8806	96.9206	-12.0763	87.8737	170.93	38.0537	87.4607	201.2	78.9001	-53.6073	22.8245	26.2208	-24.1292	96.9677	-9.08672	-76.1126	173.509	33.6688	-68.7035	195.468	75.9653	26.4627	116.18	101.638	-10.3217	117.897	105.517	8.0013	185.755	147.702
OfM4	OfMA-1869_8_10_1	Otaria_flavescens	Otariidae	Male	-5.47956	-174.419	0.650289	42.769	-144.542	-11.0222	-54.3093	-147.06	-10.2955	-3.52776	-78.9116	78.1331	49.5494	-66.3423	9.32569	27.8865	4.43003	-13.0927	86.4593	92.0919	33.1865	77.8108	107.352	70.5826	-55.8397	-67.7351	9.75479	-30.4759	0.170933	-13.9858	-85.8145	94.8471	30.2186	-79.4278	105.431	56.9004	18.9702	26.1889	93.2341	-18.9607	29.9176	95.1273	2.27624	94.3545	149
OfM5	OfMA-1925_12_17_11	Otaria_flavescens	Otariidae	Male	-8.31486	-169.269	11.9884	47.5097	-132.749	-5.6522	-59.6284	-123.771	-6.2227	-4.49006	-78.5753	76.1221	53.2801	-68.4235	9.7753	27.108	10.4801	-15.7702	89.5852	76.8243	28.5199	97.5764	100.75	72.9571	-64.3255	-62.3573	15.2184	-33.3288	5.03821	-16.6207	-88.4582	90.2066	24.4084	-88.0299	119.745	55.0639	17.5871	19.7422	87.6811	-23.0692	17.4049	83.872	4.82754	84.7525	157.235
OfM6	OfMA-1939_1_21_163	Otaria_flavescens	Otariidae	Male	-15.578	-161.054	16.6854	32.8664	-124.495	7.8544	-57.3322	-123.115	9.801	-9.57084	-69.5656	79.9945	40.8447	-56.0831	23.3912	26.3837	8.96139	-8.8325	72.6161	76.1415	20.4256	73.5325	106.559	48.7666	-57.6229	-48.7543	21.5181	-29.1372	14.7294	-10.7773	-63.4454	84.4062	23.7962	-62.123	113.838	45.3269	20.6463	34.9994	77.735	-21.0155	32.4131	76.022	6.59426	115.766	104.26
OfM7	OfMA-1939_1_21_177	Otaria_flavescens	Otariidae	Male	1.46848	-157.395	22.481	48.8964	-121.666	3.19883	-49.5875	-124.554	5.48933	-2.48902	-67.4624	74.4007	49.9025	-55.4411	14.4293	27.8951	-0.669811	-15.3308	69.2077	85.3	15.3155	60.8354	106.809	40.0681	-57.2232	-57.7428	14.1563	-37.525	-5.83601	-16.527	-77.8203	83.1195	15.3007	-74.7168	105.628	33.2369	12.1474	39.3341	79.2603	-24.1506	34.8972	76.8423	-10.2078	111.597	112.34
OfM8	OfMA-1939_1_21_180	Otaria_flavescens	Otariidae	Male	-18.563	-151.903	15.2259	28.2961	-121.74	2.80076	-59.9176	-115.382	6.62626	-11.4252	-70.6269	75.7589	39.8619	-55.8109	20.0457	22.9115	6.892	-3.50584	72.4585	72.791	24.5277	74.1983	97.7869	42.6563	-57.8746	-44.9708	18.0517	-29.9172	5.6097	-9.58524	-56.2577	88.2348	13.8051	-57.9881	110.439	31.3999	24.8877	24.0961	74.4764	-26.1035	36.8219	77.9978	7.83524	106.301	97.8958
OfM9	OfMA-1950_11_6_1	Otaria_flavescens	Otariidae	Male	-2.66981	-176.058	11.0367	53.2503	-139.554	-8.8682	-57.4487	-142.249	-12.0742	-4.79721	-79.5909	87.1899	56.9776	-62.6934	14.6605	22.716	10.1953	-14.6021	85.6874	92.0892	36.0336	83.2378	119.424	71.9932	-64.864	-63.866	13.8208	-28.7192	11.1559	-14.1333	-93.0601	91.0875	31.5526	-90.0887	117.806	70.4709	14.8392	40.9892	105.139	-19.29	42.3506	106.219	-2.73531	120.878	147.964
OfM10	OfMA-1959_12_4_6	Otaria_flavescens	Otariidae	Male	-8.023	-166.926	24.0617	41.3004	-124.489	2.72454	-56.1514	-120.174	13.6363	-7.6771	-73.5605	82.0137	43.6048	-56.1717	23.9218	30.1754	4.22752	-14.2561	74.6885	82.5941	21.2769	74.8285	100.185	30.1666	-54.2973	-45.4466	18.423	-29.8768	7.20392	-17.0629	-69.3159	88.8419	16.1154	-61.1534	112.829	40.7483	12.6804	40.9498	81.4103	-15.5742	42.8759	76.1823	1.5054	107.197	110.349
OfM11	OfMA-335m	Otaria_flavescens	Otariidae	Male	-9.0671	-172.277	13.2256	42.9548	-137.454	2.63973	-56.9439	-136.947	4.31523	-7.0323	-80.7169	82.5467	45.909	-64.5271	26.4528	29.5024	0.283467	-10.847	82.0094	87.7788	21.4437	81.2654	122.21	46.6467	-58.5867	-61.6675	23.0695	-32.3716	6.39847	-12.1881	-78.1267	91.8685	18.4537	-79.2007	117.663	40.9923	17.8012	41.1457	77.4047	-20.6338	42.0587	79.0291	1.917	119.102	135.255
OfM12	OfMA-907_AB	Otaria_flavescens	Otariidae	Male	142.91	-30.2199	73.7458	112.199	21.428	51.0626	101.146	-69.8301	50.538	36.1073	-13.5053	93.4965	56.522	35.3114	33.5474	9.06357	20.7392	-15.0772	-68.2599	82.7397	-20.6875	-84.7388	92.2382	-10.6153	40.4889	-61.8399	32.8304	-2.99973	-28.2679	-15.8451	-99.1893	-55.4194	-18.3597	-119.653	-55.4673	-11.8359	-50.9373	26.8643	49.8181	-56.7604	-12.2273	57.8959	-136.16	24.3011	66.3101
OfM14	OfMA-K_7029	Otaria_flavescens	Otariidae	Male	140.605	67.5103	101.39	86.6335	98.0307	63.1312	131.609	6.21511	69.9263	23.3973	8.61951	112.271	16.5838	61.4696	47.7836	-14.9605	17.9223	-13.6229	-125.724	24.8333	-21.1269	-143.366	24.3892	-10.4513	62.1062	-27.2483	47.6566	10.9315	-25.7363	-13.0653	-59.9545	-120.595	-15.8181	-75.7773	-135.314	-10.5501	-75.1854	-10.9971	51.5241	-55.8008	-52.2175	52.4784	-155.341	-73.8558	74.929
OfM15	OfMA-K_7030	Otaria_flavescens	Otariidae	Male	151.135	39.709	83.0154	101.165	83.944	57.0426	132.047	-23.1214	58.1808	38.0918	9.38133	107.064	26.268	64.4286	45.4966	-2.77473	30.8977	-9.55063	-108.832	55.5232	-18.314	-130.347	55.7253	-10.3682	58.027	-44.1312	46.304	14.934	-32.8916	-5.24813	-63.1121	-108.761	-22.0173	-84.0027	-111.613	-1.79823	-77.7176	-5.61497	58.0573	-56.8201	-37.6096	59.4541	-160.987	-47.6618	71.1369
OfM16	OfMA-OUM13885	Otaria_flavescens	Otariidae	Male	97.795	-124.731	-5.84427	116.006	-65.6752	-6.62867	39.5092	-129.922	-1.77897	43.3355	-53.0824	76.2536	72.0563	-9.01046	16.3563	36.0591	0.808044	-11.6633	0.409678	125.998	30.2054	-6.58162	143.139	60.4196	-5.26242	-74.3306	11.9368	-9.60892	-39.6565	-11.8744	-123.925	30.4861	29.8566	-137.521	38.8081	47.2253	-9.46312	30.8717	89.1221	-35.7875	20.2927	88.2501	-67.6943	83.2433	152.279
OfM17	OfMA-OUM13887	Otaria_flavescens	Otariidae	Male	91.8902	-144.773	23.0773	108.383	-77.1591	24.6094	27.0569	-149.714	10.1734	25.5693	-64.4595	83.0176	73.2309	-17.7353	24.9961	25.7137	8.29613	-10.8424	9.40674	120.087	18.3043	-5.54896	139.648	37.9602	-20.6417	-82.7526	13.5435	-19.4726	-26.0154	-19.8456	-123.811	33.2233	1.64542	-133.775	52.4181	17.2044	-16.6362	44.7414	78.2575	-57.4979	19.9736	73.2582	-79.8005	90.8763	106.83
OfM19	OfMA-sem_numero	Otaria_flavescens	Otariidae	Male	-15.9943	-166.787	16.5227	36.4378	-138.117	5.14248	-63.6698	-132.963	6.05308	-9.83978	-68.2512	80.3666	43.0717	-65.5497	21.2999	23.0679	5.57908	-12.6149	83.6052	77.544	15.7737	80.9628	97.0621	39.0223	-58.5836	-59.5794	20.4782	-27.903	11.3162	-10.1881	-75.9861	93.5497	14.7686	-64.8071	117.676	43.9283	18.6307	21.5228	79.3277	-23.5572	27.7343	77.9943	3.56512	101.243	117.529
OfM20	OfMA-sem_numero_WS_479	Otaria_flavescens	Otariidae	Male	2.99588	-162.909	15.4619	49.2441	-128.244	-2.28534	-47.503	-133.041	13.8277	11.7765	-58.0306	85.8134	55.4753	-51.317	12.8184	29.5823	8.4177	-14.9658	74.0838	92.3528	4.86006	72.5626	112.129	34.6304	-53.9461	-56.7759	32.0124	-37.2776	-3.6482	-5.50644	-78.7986	82.4746	28.4503	-74.0886	110.929	52.1643	26.8197	43.6206	83.6814	-14.7081	35.452	77.9109	9.78328	113.679	110.5
ZcF1	ZcFA_31399	Zalophus_californianus	Otariidae	Female	1.64017	-114.67	13.3432	20.3721	-85.9988	6.49404	-18.6864	-89.0722	6.27864	-0.0762333	-52.1364	48.472	31.6691	-38.7689	6.08444	15.9039	-8.60912	-6.22956	46.2687	62.8225	2.37944	50.1864	82.0878	21.4608	-32.5503	-38.0904	5.60384	-17.673	-8.21262	-5.58726	-51.4444	60.8589	3.27384	-55.5316	78.9195	17.2322	15.1454	18.2324	51.8637	-15.1234	14.3462	52.581	-1.38763	85.8973	68.7752
ZcF2	ZcFA_43163	Zalophus_californianus	Otariidae	Female	1.94029	-110.28	6.01011	19.914	-82.1272	3.28991	-18.0907	-83.5368	3.66871	1.90539	-52.7719	42.2256	29.0405	-38.3058	7.00171	15.2333	-5.95734	-3.08709	41.9332	56.1906	2.41081	46.7451	77.909	20.2009	-31.2538	-38.1237	8.19151	-18.223	-8.34084	-3.42489	-46.6921	56.2944	1.25651	-50.4507	70.7139	12.9266	16.6244	10.0366	52.3756	-18.3262	7.93506	53.3675	-3.63961	83.0876	65.4015
ZcF3	ZcFA-11_126	Zalophus_californianus	Otariidae	Female	38.9461	-107.109	11.4961	47.5451	-74.6864	6.47387	11.5774	-88.8949	7.37227	19.6051	-51.8325	49.5054	39.8954	-23.5756	8.07017	13.7572	-0.7299	-2.70473	20.9093	70.2774	2.47267	20.7881	85.8576	13.0149	-15.5818	-45.8817	10.5204	-11.8392	-9.8399	-2.96313	-66.881	38.4023	0.431567	-75.1935	49.3304	7.27357	7.17358	20.1734	53.9038	-22.8097	7.6641	50.0969	-33.3939	82.8762	63.7212
ZcF4	ZcFA-17_819	Zalophus_californianus	Otariidae	Female	42.0523	-107.969	8.06258	50.5355	-75.875	5.56028	11.7833	-91.9987	6.44678	17.873	-46.8885	48.5136	44.4698	-23.6314	4.73508	17.1448	-3.00557	-1.49082	18.4762	73.1302	3.45898	18.7652	91.1211	11.6671	-16.516	-50.4944	7.68728	-11.4821	-15.8487	-2.07172	-66.5834	41.4035	3.28428	-77.5622	55.9013	10.1364	8.7086	22.9397	50.9201	-24.4651	11.2294	50.3426	-34.3768	80.7516	65.5518
ZcF5	ZcFA-1882-190	Zalophus_californianus	Otariidae	Female	-27.5797	-113.759	11.7908	-3.92911	-92.8153	5.8418	-40.6672	-84.3384	5.726	-13.7356	-56.996	45.7982	23.2245	-42.8476	5.2268	14.0264	-16.1949	-7.1339	59.9024	51.5083	5.7311	62.5552	57.5657	8.6789	-42.694	-28.3293	6.2872	-19.9607	-3.36698	-6.1281	-32.6921	75.0847	4.1234	-32.5013	84.3003	6.8822	14.3928	8.97022	52.7706	-11.8139	15.5146	55.6639	17.5931	88.0706	69.4908
ZcF6	ZcFA-1903_10_11_4	Zalophus_californianus	Otariidae	Female	29.5387	-108.963	8.9739	38.8205	-78.1278	3.0466	4.46908	-88.4476	4.9334	13.8742	-51.8354	44.7181	37.2188	-32.3176	4.7444	15.7473	-3.95199	-7.119	26.6264	68.7278	0.6903	27.7554	87.2776	18.746	-23.7308	-41.6112	5.3824	-15.0169	-13.6987	-5.3226	-61.9561	45.9818	3.4681	-71.476	62.2802	21.6691	9.56968	10.8057	46.5584	-13.5382	2.29001	46.6655	-19.9963	76.6521	68.5467
ZcF7	ZcFA-1903_10_11_6	Zalophus_californianus	Otariidae	Female	25.3399	-110.255	7.2334	37.4137	-82.7117	2.6564	2.21941	-88.904	3.2981	12.5739	-49.249	53.364	39.2211	-29.0711	9.575	17.042	-5.61059	0.2429	27.8949	69.3663	4.3531	28.9841	84.9768	14.7913	-21.2658	-43.1462	10.3247	-13.2055	-16.7423	-1.5699	-62.6803	47.7681	3.8651	-73.1669	64.6093	20.8028	9.23771	18.131	58.2074	-17.7044	8.02191	57.3823	-25.5861	90.0423	67.0097
ZcF8	ZcFA-1944-276	Zalophus_californianus	Otariidae	Female	-15.9323	-108.938	20.0407	7.82801	-85.6355	14.2219	-32.5013	-81.2484	13.0383	-8.38349	-42.7287	55.9026	25.4506	-39.5168	15.3391	14.3925	-13.4763	0.667211	50.3915	57.0745	-1.70839	55.5192	65.5962	0.287711	-33.186	-31.3981	12.6567	-15.8747	-10.1168	-0.497089	-37.103	66.3539	-6.71829	-41.2723	79.5463	-3.56429	13.5474	19.1129	52.7791	-14.6923	21.0778	51.7572	10.8593	98.7955	53.3977
ZcF9	ZcFA-1951_3_6_2	Zalophus_californianus	Otariidae	Female	12.1733	-48.4303	6.884	26.2275	-17.6983	1.9429	-14.3124	-28.4803	3.6196	-1.41442	7.30096	44.0558	25.0364	33.6057	2.2352	5.36988	48.6539	-6.0296	15.8863	129.46	1.6175	15.0346	149.049	20.2786	-38.3123	17.6368	2.6287	-29.4582	45.9552	-6.4169	-74.7378	108.365	0.4945	-83.5758	126.103	16.7192	-2.69102	78.2228	50.4036	-35.2126	68.0084	49.226	-36.298	140.952	65.4105
ZcF10	ZcFA-1951_3_62_2	Zalophus_californianus	Otariidae	Female	27.2416	-106.205	8.30637	41.2958	-75.4726	3.36527	0.755911	-86.2546	5.04197	13.6539	-50.4733	45.4782	40.1047	-24.1686	3.65757	20.4382	-9.12038	-4.60723	30.9546	71.6861	3.03987	30.1029	91.2751	21.701	-23.244	-40.1375	4.05107	-14.3899	-11.8191	-4.99453	-59.6695	50.5908	1.91687	-68.5075	68.3289	18.1416	12.3773	20.4485	51.826	-20.1443	10.2341	50.6484	-21.2297	83.1777	66.8329
ZcF11	ZcFA-1954_2_9_1	Zalophus_californianus	Otariidae	Female	18.6534	-109.29	7.89602	32.7201	-75.8909	5.06192	-6.04836	-83.164	4.97812	7.26814	-56.9431	43.74	34.4086	-31.8564	5.60312	14.2712	-3.20203	-4.12238	31.6391	62.0931	2.41582	33.7211	80.1722	20.5626	-24.7622	-41.6366	4.41062	-13.9576	-7.41483	-4.52788	-55.1898	46.4147	0.658622	-63.0454	57.9281	14.2312	6.88194	8.70887	52.0011	-15.4429	1.86087	50.8406	-17.6844	80.0842	59.8634
ZcF12	ZcFA-1962-1155	Zalophus_californianus	Otariidae	Female	-20.1113	-107.219	6.40927	5.42816	-85.4185	3.16307	-34.7624	-79.1819	2.86907	-9.67774	-43.9028	45.1478	25.1873	-38.3205	9.08467	16.5967	-6.06713	-1.93583	54.4678	54.5197	6.42757	60.227	68.0157	15.3203	-36.8823	-29.8433	6.99227	-18.0893	-6.00323	-1.88293	-31.8864	68.2454	1.72967	-33.0902	82.6274	7.75957	12.7917	11.9152	52.9179	-10.6298	14.322	51.325	12.8272	85.1247	65.1834
ZcF13	ZcFA-1962-1158	Zalophus_californianus	Otariidae	Female	-20.809	-111.2	7.45426	3.73812	-89.3308	0.980956	-34.6942	-82.3867	1.34826	-9.14378	-50.5819	44.0764	27.0724	-37.0599	6.82886	15.3842	-7.43428	-1.04704	58.2239	55.4529	7.54416	62.1369	65.1859	13.0673	-38.157	-25.2057	4.07396	-18.7612	-8.21818	-3.01224	-32.8329	71.6417	1.51116	-35.0478	83.6664	8.59046	15.6656	9.50502	55.3956	-12.6041	11.7656	51.6289	15.2904	87.8627	72.2197
ZcF14	ZcFA-21_902	Zalophus_californianus	Otariidae	Female	33.7585	-113.919	7.74791	47.035	-77.8686	8.36411	2.7704	-89.3249	7.98841	15.5308	-49.8944	48.7765	41.547	-25.7121	5.35941	19.6819	-4.41396	-3.08029	21.6161	74.5356	2.91611	22.8687	90.3624	14.0141	-20.176	-47.0785	5.18891	-13.6855	-18.9348	-4.67559	-64.0376	47.9102	1.80541	-74.3802	61.6774	13.8475	8.1279	19.1527	51.4821	-15.7816	10.7934	51.6337	-30.1243	92.9838	63.7781
ZcF15	ZcFA-22_956	Zalophus_californianus	Otariidae	Female	38.9007	-108.022	5.64	49.4754	-74.8611	2.4887	12.0298	-91.5236	3.6845	22.2958	-50.4549	47.2619	41.9104	-26.9011	5.2946	19.0572	-2.82464	-4.4273	20.4503	73.4977	4.1121	20.1077	85.9051	13.5505	-17.3921	-46.2304	7.0895	-14.0073	-16.3107	-4.5462	-65.6058	40.3812	6.4834	-73.2501	50.0245	10.8149	8.28061	19.5833	52.2978	-14.4385	9.72696	54.8964	-29.0986	80.1034	69.0029
ZcF16	ZcFA-667	Zalophus_californianus	Otariidae	Female	40.6359	-104.535	8.73417	46.6987	-71.6051	5.16267	12.3676	-86.1018	5.86447	17.1473	-53.8961	48.8857	39.2587	-24.4796	10.318	16.9855	-0.968533	-2.39643	20.0619	71.2509	5.39817	18.2605	82.2758	16.5994	-15.172	-46.8452	9.69927	-13.3025	-16.0124	-3.61813	-64.5444	35.576	0.0783667	-73.6829	47.8423	12.2996	1.61291	21.1543	56.4569	-23.1285	12.5204	54.2662	-34.9801	78.3072	64.7438
ZcF17	ZcFA-LDUCZ-Z301	Zalophus_californianus	Otariidae	Female	115.593	-5.64892	8.24077	91.5652	12.8447	5.22117	89.0383	-25.4653	4.62567	50.1808	-4.94422	50.7909	34.8587	31.2941	10.8397	14.9449	14.5545	-0.828933	-62.9638	44.8492	2.63397	-75.3804	50.1379	4.99137	31.8427	-36.7949	8.70887	10.4208	-18.647	-1.12323	-67.5219	-44.1274	0.905767	-83.4453	-49.3848	13.5549	-21.1606	11.1172	53.2971	-23.1662	-13.3694	54.132	-90.0691	2.10878	65.7426
ZcM1	ZcMA_61617	Zalophus_californianus	Otariidae	Male	3.3571	-133.623	10.554	27.0424	-96.6042	4.54876	-25.1757	-100.938	5.26346	1.2537	-67.4591	48.8001	36.6472	-46.8405	7.67216	21.9792	-11.4053	-4.61274	52.9855	72.9114	5.54976	54.6329	94.7667	28.0037	-40.1153	-45.8273	9.53586	-21.9975	-10.5211	-5.20434	-60.9912	65.3856	7.45616	-64.0188	91.6954	30.7136	15.3188	17.6982	56.1472	-16.5715	13.9162	57.1922	-4.6163	89.317	79.9799
ZcM2	ZcMA_72821	Zalophus_californianus	Otariidae	Male	8.7888	-130.414	10.0364	33.8845	-94.5207	5.88964	-19.4091	-98.8595	6.86724	4.1377	-59.9942	56.9357	41.7418	-39.0377	12.5577	21.696	-9.15089	-0.780756	52.1742	78.3273	5.00484	52.3307	101.842	24.3737	-34.8886	-43.9288	12.3465	-18.5586	-14.1241	-1.70186	-61.1473	69.2956	2.47994	-67.5811	91.7887	20.153	9.7558	27.8182	66.252	-16.2525	26.9723	62.9833	-9.4492	99.9712	82.7075
ZcM3	ZcMA_92601	Zalophus_californianus	Otariidae	Male	8.48594	-135.67	11.7803	34.8868	-94.0043	8.31973	-21.527	-101.304	5.56233	-1.87566	-56.5218	65.5954	38.7582	-42.246	18.8569	18.7433	-5.38923	2.17243	50.143	75.9464	7.95003	43.4658	107.933	39.2166	-34.9014	-47.8648	15.0247	-16.3093	-6.03023	-1.29927	-61.6449	71.029	0.763933	-63.7458	100.784	25.2106	8.92094	35.2962	61.2212	-24.5499	32.1724	58.2019	-12.3025	104.76	85.2375
ZcM4	ZcMA-11_124	Zalophus_californianus	Otariidae	Male	37.2681	-116.106	14.9145	50.9692	-75.9227	5.17237	3.56677	-93.3186	7.85477	20.2785	-58.0216	50.5786	43.4474	-27.0768	8.21647	16.6761	-2.44989	-5.47373	23.513	74.115	0.628967	23.3083	92.688	25.7935	-23.3669	-46.6762	9.88377	-13.7315	-14.6403	-4.73443	-67.2577	46.1051	2.58847	-73.6062	54.7402	11.2102	11.727	17.8076	55.4204	-20.2753	5.70621	54.9554	-27.6832	84.6892	67.2454
ZcM5	ZcMA-11_125	Zalophus_californianus	Otariidae	Male	48.3697	-123.638	13.7564	60.0482	-81.4386	4.62547	11.1112	-105.296	8.53437	23.6222	-58.5032	54.9886	49.8	-25.1427	9.49707	19.5067	0.525344	-5.00983	20.8928	81.6509	2.78707	15.9043	102.441	22.4326	-19.3251	-57.9057	13.3664	-17.8213	-17.6478	-4.14353	-77.2728	43.3595	3.08137	-84.2941	56.355	14.4807	5.26541	24.915	59.174	-21.9555	9.84624	56.3102	-36.6487	94.2586	71.4365
ZcM6	ZcMA-1698	Zalophus_californianus	Otariidae	Male	46.0433	-126.155	7.8617	56.2424	-80.5376	1.8063	8.20177	-100.071	1.52	19.5944	-52.181	54.0333	49.9079	-23.4674	7.1641	24.395	0.345044	-6.8723	23.0239	85.3616	10.6452	17.102	114.214	29.6551	-24.1506	-51.3642	7.2198	-19.2903	-14.9862	-7.4488	-77.721	42.5146	9.6716	-90.7606	63.948	23.5304	6.68597	22.8386	58.6212	-22.0267	11.7811	58.7893	-41.6444	102.025	76.2306
ZcM7	ZcMA-1879-269	Zalophus_californianus	Otariidae	Male	-22.2552	-138.135	11.3374	10.6678	-105.38	11.0061	-45.9408	-99.8471	5.71909	-13.4796	-56.7191	60.7982	30.204	-44.5574	16.264	19.0089	-10.3787	-1.81951	64.9998	62.8165	8.23269	67.3975	79.3123	15.0458	-46.1033	-34.0453	12.2646	-23.1201	-5.30274	-4.78761	-46.3028	78.6088	0.359189	-45.1435	92.3689	2.22549	18.6656	25.0292	62.5332	-20.6085	28.0409	59.8409	8.2264	102.148	75.9365
ZcM8	ZcMA-1879-270	Zalophus_californianus	Otariidae	Male	-30.2096	-125.726	7.16873	3.82539	-98.1429	3.14013	-49.3125	-90.3735	6.42723	-11.5368	-55.3967	55.6788	25.8525	-41.4647	8.73193	14.7191	-9.22473	-3.87687	63.6873	52.6413	4.01893	71.6728	68.6274	11.2746	-42.1084	-31.5481	12.7093	-19.9865	-3.29203	-2.67717	-36.1374	75.8161	6.08033	-34.0683	94.0552	18.3609	22.8779	13.8614	60.6736	-13.9069	19.5089	61.3358	20.1232	88.1702	75.7862
ZcM9	ZcMA-1879-271	Zalophus_californianus	Otariidae	Male	-31.3711	-133.06	12.9375	2.5132	-103.122	8.9501	-48.8366	-93.0619	7.071	-16.0933	-56.7863	56.4615	25.1998	-47.1963	11.4775	14.1864	-12.6918	-4.042	65.3166	57.4592	10.1567	72.2863	71.4469	14.8039	-44.2568	-33.1874	6.317	-19.5662	-4.26416	-7.6932	-38.1569	81.3877	1.8939	-39.3937	97.8898	9.1907	14.7432	19.8328	55.1429	-12.8318	27.1146	57.0296	15.2004	103.701	79.8138
ZcM10	ZcMA-1897-22	Zalophus_californianus	Otariidae	Male	-30.4802	-140.893	6.21537	6.68118	-110.501	7.41997	-52.7603	-100.323	11.5872	-12.1319	-62.7757	59.3166	29.4625	-52.981	9.01207	18.3632	-12.8188	-3.53713	75.8523	61.9523	5.69507	81.9787	75.504	8.65007	-49.7444	-38.1698	13.496	-23.7672	-5.59417	-1.25563	-49.1077	84.9653	7.63977	-50.2364	101.799	17.3224	26.4267	27.8504	56.0424	-11.5353	34.8492	58.5376	19.3035	101.764	94.3612
ZcM11	ZcMA-1901-646	Zalophus_californianus	Otariidae	Male	-13.4412	-64.5054	6.22996	20.1777	-33.9673	2.06196	-33.0764	-24.5054	3.49396	0.93796	11.5316	53.174	43.542	18.8236	7.54766	31.2072	58.1234	-4.36214	87.876	129.034	6.05266	95.2514	144.606	14.9205	-33.2285	35.8727	6.92216	-4.86714	64.8546	-7.42374	-27.5522	153.968	1.48226	-26.4216	173.626	9.46456	31.1436	85.0906	56.265	3.89856	91.3927	57.8694	32.9608	163.515	83.5875
ZcM12	ZcMA-1934-528	Zalophus_californianus	Otariidae	Male	-23.3298	-122.214	8.47173	6.09207	-95.5858	7.47153	-40.7085	-86.1227	7.48683	-10.2821	-59.0486	48.7959	26.1719	-48.5361	6.27603	16.1539	-21.2802	-4.55317	60.8917	54.9174	3.30093	65.6536	71.1277	12.5348	-42.012	-34.7613	7.82983	-19.6287	-2.55973	-4.78057	-43.2883	75.007	4.19153	-40.9211	90.6524	9.07693	18.9804	12.7834	54.8529	-12.6462	17.0294	56.7231	13.9052	83.3477	71.7918
ZcM13	ZcMA-1962-1141	Zalophus_californianus	Otariidae	Male	-32.9689	-114.64	9.51584	0.00965556	-94.0102	5.32534	-50.4728	-82.5931	3.83054	-15.7051	-54.2063	52.9251	23.067	-44.328	10.7804	14.6654	-8.0429	1.41904	68.3827	46.4114	4.11144	74.6835	60.8816	14.9267	-43.7109	-26.8604	13.4901	-16.454	0.1997	1.63034	-34.3678	76.6958	5.77124	-29.4373	93.9998	17.1107	20.5788	12.0546	62.1865	-7.61514	17.2878	59.8411	30.6513	95.4731	75.5928
ZcM14	ZcMA-1962-1142	Zalophus_californianus	Otariidae	Male	-8.09722	-55.1707	-1.10806	21.2064	-31.7522	1.18514	-29.7362	-23.4505	0.92834	-1.04862	1.12894	44.6229	39.7759	22.7637	9.73494	26.9821	52.8978	-0.24686	70.1524	123.67	15.276	75.8606	138.242	18.8787	-29.6585	32.2876	8.07524	-10.355	57.4754	-0.75856	-32.815	137.878	11.027	-32.6838	154.858	22.5927	22.2508	72.6752	60.2899	-2.86552	77.5029	59.6255	20.4476	149.255	86.8054
ZcM15	ZcMA-1962-1146	Zalophus_californianus	Otariidae	Male	-9.37474	-60.8887	4.94404	21.153	-37.1501	0.85324	-30.5395	-27.892	1.19084	2.29996	11.2504	52.7014	42.5932	26.7652	5.86024	26.4384	61.9813	-3.84166	75.846	126.606	2.04744	75.5186	139.881	5.47864	-31.2574	32.6913	7.87054	-7.67704	63.9493	-3.14646	-35.9288	142.467	-0.93196	-34.5179	155.296	8.75484	29.7929	82.1667	55.5843	-7.72514	87.3696	53.8039	22.015	168.829	76.1625
ZcM16	ZcMA-1962-1148	Zalophus_californianus	Otariidae	Male	-18.5909	-123.042	1.17733	12.9303	-99.5019	-0.241867	-40.3118	-91.7233	-2.37637	-8.39654	-59.206	48.6052	29.4281	-46.8544	6.47653	18.537	-9.92364	-2.72927	64.3507	64.2845	13.2985	67.7777	77.6472	15.1288	-39.3676	-36.2979	4.09183	-17.4357	-7.49434	-6.62087	-43.0806	77.6873	5.69633	-43.2226	92.7985	12.8933	19.593	17.0911	54.9211	-16.1945	22.9252	56.4286	6.46686	95.9493	90.1375
ZcM17	ZcMA-1962-1149	Zalophus_californianus	Otariidae	Male	-35.2033	-127.04	4.95309	2.56713	-99.9412	-0.0950111	-56.4785	-86.2258	1.36699	-18.2911	-61.6142	52.6545	22.0481	-48.4195	9.53389	15.8339	-11.585	-2.26221	73.9318	49.4479	11.938	80.6512	66.9963	19.2045	-47.6352	-28.9991	9.21149	-20.6783	-2.46687	-3.24211	-37.0877	82.6039	8.11049	-31.9248	96.7017	14.3379	19.4636	5.62733	60.9305	-14.712	15.1459	60.5237	23.8253	94.8003	102.075
ZcM18	ZcMA-1962-1156	Zalophus_californianus	Otariidae	Male	-14.4468	-56.4678	4.44634	19.9735	-30.4194	4.15664	-31.1345	-20.6505	2.51334	-0.47278	5.27944	46.0399	36.9453	16.6245	8.94824	31.7498	48.541	-4.71816	74.9462	113.925	3.39394	79.7699	127.295	11.2672	-26.9092	31.1342	9.60074	-6.14208	58.9965	-6.39816	-19.3312	136.007	0.81254	-18.7289	152.393	9.64004	30.8061	67.6547	52.8501	1.44342	72.6761	52.8309	32.8224	148.314	66.255
ZcM20	ZcMA-20_346	Zalophus_californianus	Otariidae	Male	43.6699	-129.775	9.87248	61.4695	-86.9255	6.93868	1.67307	-107.738	8.60308	21.8572	-57.9266	53.6864	53.4868	-29.8799	7.11478	21.6129	-0.0667	-7.41382	30.8406	94.9252	5.38398	25.9612	112.752	27.2951	-25.0281	-55.6451	11.2718	-19.0867	-20.2762	-5.55042	-82.3392	59.5239	6.65078	-87.6043	76.501	20.6037	10.4651	24.4956	57.5443	-20.7938	14.8717	58.6462	-33.0936	106.022	93.4863
ZcM21	ZcMA-24_440	Zalophus_californianus	Otariidae	Male	41.6774	-140.512	16.9796	59.1821	-100.48	9.24548	4.33148	-118.784	9.39918	15.6989	-58.3854	63.779	47.42	-22.4669	13.2991	19.0666	-1.52376	-2.33702	30.9352	92.382	12.9889	27.4233	113.671	15.7244	-24.265	-50.9214	12.9132	-16.7224	-13.7735	-2.59762	-79.8991	59.9949	9.06538	-90.1764	73.1486	11.1371	3.61128	32.3742	66.2105	-24.1717	24.9611	63.0087	-38.7565	110.636	83.8624
ZcM22	ZcMA-7394	Zalophus_californianus	Otariidae	Male	49.5184	-122.979	11.9719	58.7913	-77.4312	7.43108	12.699	-101.554	5.18348	20.3688	-53.0473	51.3064	50.4361	-30.4544	8.98988	21.8456	-0.535367	-8.22432	18.8645	81.9172	5.86108	14.6041	102.346	20.6095	-14.7224	-57.4697	9.00328	-14.6994	-18.2293	-7.87472	-75.4812	40.9547	7.66638	-86.2177	59.5683	27.0071	8.70009	26.2388	52.045	-24.4793	11.4894	52.8602	-35.323	84.5829	77.7157
ZcM24	ZcMA-Otarie	Zalophus_californianus	Otariidae	Male	-20.2507	-138.564	15.7457	13.8188	-105.622	8.12067	-44.0027	-99.9277	10.4559	-6.90337	-56.5562	60.4493	34.8591	-49.3219	9.68877	17.0099	-2.58209	-2.66553	68.8867	61.1896	6.19327	79.6044	74.6696	12.3491	-45.3262	-42.8298	10.4767	-20.6386	-5.97569	-6.02433	-47.475	80.0791	2.51717	-51.127	98.165	11.3072	23.3876	27.4787	61.0121	-13.3732	33.1746	58.9047	15.3968	97.8837	84.2308
ZcM25	ZcMA-XH13-3_1	Zalophus_californianus	Otariidae	Male	88.2775	-98.7855	10.3674	84.3466	-54.9704	11.2587	45.1415	-93.7979	9.60303	35.3993	-43.1597	59.5508	55.6955	-11.8919	8.45763	29.5625	-2.29659	-3.05727	-8.44161	87.7344	0.155933	-14.4438	102.862	5.04613	-1.12981	-58.075	9.39163	-13.4931	-18.2226	-4.19527	-90.9396	11.1284	1.16843	-105.839	22.9937	7.79633	0.395689	26.9376	55.1381	-26.5039	0.374111	60.0947	-67.5907	68.892	77.5462
ZcM26	ZcMA-XH13-3_5	Zalophus_californianus	Otariidae	Male	99.077	-98.3596	15.9973	96.1755	-54.1213	12.4763	51.0765	-95.9485	9.55988	43.1226	-45.9676	60.3298	56.3187	-4.75701	12.1001	18.0109	12.0184	-2.35392	-11.644	96.4953	8.01778	-18.0555	107.233	10.4934	3.8856	-55.4027	6.84168	-7.279	-23.5427	-3.75782	-97.1853	13.5867	1.20658	-108.58	20.0877	7.26208	-7.1604	30.5809	61.7035	-35.5205	5.97579	60.9791	-80.8443	74.9125	87.355
ZcM27	ZcMA-XH13-3_6	Zalophus_californianus	Otariidae	Male	89.3875	-91.2421	13.6398	85.2446	-50.1745	10.5799	50.2009	-89.4131	9.04421	35.064	-40.7882	51.1681	55.6509	-6.22903	8.53081	21.8838	6.27577	-6.09759	-11.657	89.0726	4.71701	-15.5264	100.739	9.75481	-1.38398	-55.6137	4.25771	-10.2964	-21.9798	-7.47909	-93.5401	15.0775	1.66301	-107.397	22.7028	16.1296	-5.03878	24.4873	51.211	-27.3708	0.972967	56.1239	-67.1318	64.7497	79.061
CcF1	CcFA_16322	Cystophora_cristata	Phocidae	Female	-74.9197	-57.6713	2.02408	-45.8336	-64.7454	-6.31432	-74.1956	-32.6758	-4.32612	-5.14919	-7.10026	63.7948	4.25201	-54.5386	5.80098	11.1352	-28.678	-12.1544	78.1484	-21.2756	12.0691	97.3647	1.13354	26.8339	-50.4188	14.2961	6.78108	-23.6657	16.65	-11.4899	-4.26949	82.1504	12.4266	23.1349	96.4024	26.5363	30.9651	0.528244	62.7168	5.76091	28.5349	58.2571	64.4214	47.0607	77.8047
CcF2	CcFA_33244	Cystophora_cristata	Phocidae	Female	2.17641	-111.055	54.1461	36.6786	-84.0568	36.9065	-34.2441	-87.3927	38.5799	-0.596989	37.8978	74.122	52.91	-13.1503	28.2921	32.0999	3.22976	-12.4932	72.6885	63.0146	-12.3956	58.7081	104.007	-15.0188	-53.7167	-18.2092	28.4128	-30.4316	-7.13114	-7.65842	-77.4303	57.5202	-12.0334	-62.7798	102.724	-14.9978	17.0794	69.7002	47.6588	-20.0009	63.8708	47.8888	-3.18729	127.742	26.1659
CcF3	CcFA-16_338	Cystophora_cristata	Phocidae	Female	96.8541	-51.2372	-1.18148	92.5581	-19.287	-5.61268	66.5076	-67.7887	1.31852	-6.73747	1.61064	81.0897	43.4439	32.0808	15.1427	9.04803	24.0836	-10.3341	-19.5385	85.9291	11.0293	-51.5433	96.822	22.7669	2.03863	-56.011	13.6831	-12.8593	-27.0976	-8.89768	-79.598	-38.3183	10.4437	-109.21	-18.8344	23.3053	-19.4788	32.8718	65.9096	-41.7447	-6.47326	68.0882	-98.5605	42.8062	65.3907
CcF4	CcFA-16_339	Cystophora_cristata	Phocidae	Female	88.8057	-56.8966	0.5927	87.7494	-25.4411	-8.0702	58.1299	-69.8635	-0.7307	1.81134	0.738756	74.7461	48.168	27.5449	9.6331	18.3121	25.8493	-8.9096	-14.3892	93.7678	9.3164	-40.1736	105.168	30.8075	-2.77766	-54.5918	11.353	-18.2598	-25.3383	-8.1465	-88.7363	-27.1915	9.2134	-113.066	-6.99804	29.0966	-10.8339	36.4151	57.6198	-37.2606	1.20436	66.0652	-83.6619	53.0806	81.7612
CcF6	CcFA-16_343	Cystophora_cristata	Phocidae	Female	91.8333	-6.89209	-3.7247	79.1849	14.6199	-4.7434	73.1619	-26.2913	-4.2163	20.4376	-2.93009	60.9789	28.7717	38.9845	6.828	7.23128	27.788	-9.1005	-43.6745	70.568	15.6798	-77.5977	65.9248	33.9609	22.0294	-42.2102	5.5157	8.94348	-28.289	-10.5981	-56.8904	-64.6811	15.3605	-88.4057	-53.5733	35.2049	-18.9061	22.066	57.4588	-22.8656	-19.5204	59.5425	-87.4899	7.23261	76.304
CcF8	CcFA-16_344	Cystophora_cristata	Phocidae	Female	97.3092	5.67783	-1.13232	79.2254	27.2083	-4.97502	80.0604	-17.6557	-0.753722	10.5291	0.547133	66.2788	26.0974	45.0387	4.78558	-2.68451	27.9557	-11.2538	-51.4145	65.7743	13.386	-87.7368	57.6454	28.057	30.8721	-39.0909	5.54328	-0.666811	-28.5669	-10.9016	-44.3617	-70.7286	13.5947	-83.574	-66.2511	28.8315	-22.6028	20.6299	57.079	-15.2128	-18.7046	59.647	-88.871	-3.84707	74.7332
CcF10	CcFA-16_345	Cystophora_cristata	Phocidae	Female	43.199	-22.2803	6.29262	38.0386	6.59578	-1.41868	16.8795	-34.1551	1.77772	-41.3309	21.5649	70.0611	-1.2865	50.934	9.97712	-37.6915	51.795	-2.52508	-67.1948	110.926	19.0214	-98.816	119.591	35.6443	-38.4584	-28.6699	11.6971	-60.4256	-1.95532	-4.12658	-127.366	-11.7303	19.1828	-159.303	18.9539	38.7162	-64.4432	55.0835	64.4262	-84.7628	23.1334	70.0329	-131.683	63.218	82.8086
CcF12	CcFA-18_060	Cystophora_cristata	Phocidae	Female	101.345	-5.11301	-0.5394	88.1823	18.8555	-6.7026	87.2633	-28.2273	-0.2676	-1.7033	-1.00131	70.1824	35.7186	46.0454	9.6083	-1.0742	30.0308	-12.5625	-49.4259	69.0987	14.5607	-85.4184	62.275	31.4128	32.0845	-50.2171	7.8472	-2.2433	-31.3866	-13.6499	-55.1589	-69.4422	13.5166	-89.2535	-59.1436	30.8624	-18.278	18.4721	58.5135	-18.7577	-19.4068	63.1425	-92.0867	1.26479	72.639
CcF13	CcFA-18_066	Cystophora_cristata	Phocidae	Female	-7.39322	-97.8551	5.29277	15.4083	-85.038	-5.22913	-29.0325	-80.7776	-1.38513	-1.54532	-7.90167	61.3514	39.9025	-31.1444	-0.285233	27.148	-4.66427	-13.4391	70.0368	44.158	13.5496	65.0251	72.6409	30.7523	-45.5704	-24.917	0.133967	-28.7254	-6.45467	-16.1701	-66.927	52.9667	8.90887	-57.4747	81.5222	27.7593	21.7283	17.6039	56.6816	-24.4546	27.0791	57.8659	1.80038	80.7675	79.1224
CcF14	CcFA-18_098	Cystophora_cristata	Phocidae	Female	94.1823	-52.4785	-0.245611	90.94	-22.4635	-6.63781	68.2475	-64.9887	-3.08791	2.11791	-0.988667	68.9051	51.0829	30.0305	8.79569	21.7916	26.3903	-12.8654	-18.8936	93.0205	9.27629	-49.854	101.664	26.4155	5.39461	-60.998	8.48779	-7.33959	-34.6249	-11.5064	-85.3663	-41.5254	10.7976	-112.632	-18.1469	29.2428	-14.9567	31.7296	60.01	-41.16	-3.92897	63.5369	-86.6958	45.1852	78.2332
CcF15	CcFA-1844_6_23_1	Cystophora_cristata	Phocidae	Female	114.185	25.8244	-3.25248	89.6617	48.5891	-8.63048	96.3623	-9.19363	0.250822	9.05903	-0.103233	74.5626	18.9524	56.439	13.4038	-9.93537	27.8653	-14.854	-72.7863	59.1214	12.9647	-107.487	36.83	26.3892	43.0502	-44.2783	9.21052	3.56903	-31.2067	-14.8109	-33.8157	-88.8726	14.2268	-72.9589	-86.313	25.2529	-36.9182	10.6132	66.4244	-25.8985	-31.0529	61.1581	-92.186	-24.4677	78.0286
CcF16	CcFA-1890_8_1_4	Cystophora_cristata	Phocidae	Female	100.374	2.3919	2.27462	86.45	22.3487	-3.14528	87.5416	-20.3532	0.842922	1.24998	-1.833	67.7319	21.7778	44.8821	4.66552	3.05938	30.3844	-11.3454	-51.6471	67.2633	11.0046	-89.8217	60.7166	26.4156	24.5169	-45.2188	3.78562	0.346878	-30.9418	-9.75688	-47.1364	-72.2633	11.6521	-85.7393	-66.9732	27.4655	-36.8526	10.2309	71.5671	-32.6064	-20.6162	60.7156	-96.6361	-6.8237	73.8277
CcF17	CcFA-25_448	Cystophora_cristata	Phocidae	Female	102.439	-17.1188	0.151556	90.9809	8.11966	-6.65164	81.8018	-38.9153	-3.91144	1.89302	-0.652544	72.3411	36.5576	41.3195	7.07126	4.26242	30.8118	-11.9269	-43.4552	75.0578	10.646	-74.9609	75.9515	24.7155	20.8375	-51.7038	6.12376	-5.27528	-31.7356	-12.5198	-64.4721	-61.2503	11.4258	-94.9673	-52.7351	29.0968	-15.9013	23.4818	60.1557	-26.4437	-17.5163	59.8672	-90.4854	12.7579	76.9903
CcF19	CcFA-332_d	Cystophora_cristata	Phocidae	Female	108.082	-3.23356	-0.265311	87.0924	23.9678	-6.26841	85.5748	-28.8407	-0.0959111	-0.471011	-1.03256	76.5872	25.2978	41.4438	4.81489	6.89629	30.8765	-11.1366	-55.0952	70.9941	10.5157	-89.8628	68.9676	26.8879	20.5136	-46.2901	4.94179	1.65839	-33.3416	-7.91691	-57.7048	-70.256	10.7933	-96.3864	-64.2419	23.2992	-37.0435	17.3677	65.9531	-36.463	-20.8965	60.72	-98.0993	0.996544	73.5672
CcF21	CcFA-332_g	Cystophora_cristata	Phocidae	Female	99.7825	12.0706	-4.51263	80.1302	34.3248	-4.94223	86.4892	-15.2301	-2.11253	26.4965	33.7016	56.3895	21.1994	46.1418	6.87057	-2.70403	28.9011	-11.0706	-62.599	68.5438	11.1288	-95.8516	55.3386	26.8423	29.4938	-38.3814	5.57937	2.62817	-28.5427	-10.0799	-45.1927	-79.3206	11.8205	-83.6023	-76.5969	23.1459	-34.0117	17.7337	67.8498	-24.2604	-23.4602	63.3676	-99.895	-10.986	75.3413
CcF23	CcFA-332_h	Cystophora_cristata	Phocidae	Female	64.3852	4.64648	-0.8972	38.8066	41.4062	6.7014	41.7647	-37.8439	6.8158	-75.3792	-2.74862	104.828	-49.0429	60.2177	24.1042	-75.8402	36.6686	-5.4502	-148.075	70.3698	12.5787	-184.043	61.0043	24.9617	-44.49	-67.7686	24.3038	-69.1163	-44.8773	-7.1698	-143.228	-85.947	8.8992	-184.158	-75.1308	30.1375	-132.637	9.96818	73.7011	-128.423	-25.286	71.8697	-181.56	-9.05922	82.1104
CcF24	CcFA-33244	Cystophora_cristata	Phocidae	Female	0.92056	-53.7739	32.2499	35.4228	-26.7756	15.0103	-35.4999	-30.1115	16.6837	-1.85284	95.179	52.2258	51.6542	44.1309	6.39592	30.8441	60.511	-34.3894	71.4327	120.296	-34.2918	57.4523	161.288	-36.915	-54.9725	39.072	6.51662	-31.6874	50.1501	-29.5546	-78.6861	114.801	-33.9296	-64.0356	160.005	-36.894	15.8236	126.981	25.7626	-21.2567	121.152	25.9926	-4.44314	185.023	4.26972
CcM1	CcMA_3296	Cystophora_cristata	Phocidae	Male	-97.9954	-75.2788	12.5835	-56.0377	-84.321	-4.54748	-96.6689	-31.1969	-1.29918	10.5236	7.8511	87.2183	6.47713	-57.0835	21.2188	14.7587	-27.0422	-1.97018	90.0913	-13.1785	9.09382	117.275	18.9758	15.7192	-54.493	22.3867	26.861	-25.5954	25.4224	-0.909078	5.19643	95.4783	11.2045	31.8314	118.728	9.02232	45.1046	14.0489	68.0066	20.6782	46.2365	65.8603	89.3861	74.8972	66.4124
CcM2	CcMA_33258	Cystophora_cristata	Phocidae	Male	10.326	-125.934	12.7563	50.1622	-85.0961	-0.662233	-35.2115	-95.5234	-0.428633	1.39607	-0.9122	97.5336	64.7642	-21.9376	21.7539	37.9292	7.542	-10.2752	81.3955	75.0998	10.4079	57.0549	114.259	27.0287	-55.719	-32.1482	21.0134	-34.6192	-8.944	-9.01463	-90.9866	58.9874	7.29637	-75.8769	101.579	27.7885	21.0185	55.9613	74.2491	-25.7478	48.497	76.3035	-12.3456	118.643	82.8452
CcM3	CcMA_ohne_Fundort	Cystophora_cristata	Phocidae	Male	29.1306	-123.828	19.5931	59.1252	-90.377	-1.76658	-12.9551	-104.133	1.76642	1.75809	6.45538	92.2268	68.7153	-18.0542	22.7405	28.398	13.5006	-12.1026	64.021	84.0482	5.92262	42.2951	118.427	19.8674	-51.8578	-42.9538	22.8841	-32.266	-14.6056	-5.37608	-91.0161	52.8303	7.73732	-83.7613	93.8797	18.9831	3.63809	60.6647	74.5965	-26.7576	51.2917	75.6462	-27.8906	117.085	73.7073
CcM4	CcMA-16_334	Cystophora_cristata	Phocidae	Male	105.289	-58.6471	-1.17309	101.002	-19.7746	-0.0383889	69.7768	-75.0142	-0.686989	-5.01992	-1.20723	80.8122	47.1603	30.8408	11.6984	19.5362	24.7926	-10.7375	-17.3915	93.8524	13.6497	-61.3912	102.943	30.6327	0.426678	-60.652	9.67641	-11.2669	-33.4866	-10.0128	-93.5629	-38.7637	11.4619	-120.982	-14.743	27.7972	-26.7049	37.8799	59.2557	-56.2966	0.969567	63.9196	-98.7771	44.6089	80.1122
CcM5	CcMA-16_336	Cystophora_cristata	Phocidae	Male	96.8845	-60.9249	5.57643	97.0933	-23.5966	1.56283	61.5241	-76.7682	4.40503	-2.01233	3.58861	86.3499	52.687	36.2651	20.2677	14.285	30.2804	-7.47087	-12.6745	99.0449	10.5331	-50.0014	111.827	26.1687	-5.47263	-61.6822	19.2058	-18.202	-26.6687	-6.64107	-95.4217	-31.4057	13.7697	-126.207	0.334311	27.9513	-28.7228	45.2822	66.1009	-55.8305	4.58581	65.6428	-101.227	59.8491	75.1137
CcM6	CcMA-16_336	Cystophora_cristata	Phocidae	Male	46.5675	-29.3893	6.08996	46.7763	7.939	2.07636	11.2071	-45.2326	4.91856	-52.3293	35.1242	86.8635	2.37002	67.8007	20.7813	-36.032	61.816	-6.95734	-62.9915	130.581	11.0467	-100.318	143.363	26.6823	-55.7896	-30.1466	19.7194	-68.519	4.8669	-6.12754	-145.739	0.1299	14.2833	-176.524	31.8699	28.4649	-79.0398	76.8178	66.6145	-106.147	36.1214	66.1564	-151.544	91.3847	75.6273
CcM7	CcMA-16_337	Cystophora_cristata	Phocidae	Male	92.2278	-50.3324	-2.2187	90.1902	-21.5649	-9.1582	64.8856	-63.8558	-2.0764	3.06028	-2.96893	68.9467	48.8236	25.9714	6.3553	12.4719	24.4953	-9.3987	-12.9389	85.5948	13.5488	-42.4512	94.5076	25.9231	2.62648	-55.1303	6.5674	-4.85772	-32.4754	-10.5077	-81.5228	-39.1929	11.7449	-105.266	-14.3901	24.4724	-15.161	31.3718	59.3611	-43.0719	-8.51523	59.4581	-89.6063	43.9232	71.8168
CcM8	CcMA-16_340	Cystophora_cristata	Phocidae	Male	104.654	-51.9806	-2.97514	97.7049	-16.135	-7.36144	75.6765	-71.0311	-1.31134	0.736178	-3.59763	78.6398	52.8717	31.9895	15.6463	16.2897	29.3352	-13.1972	-19.8229	96.1995	14.075	-56.9157	102.638	27.3521	5.36698	-64.4359	15.0294	-12.745	-35.2492	-10.0606	-85.8803	-49.228	14.9536	-119.608	-23.2262	29.5709	-18.8797	33.265	65.859	-45.6223	-7.13023	70.4269	-94.7216	44.2298	79.7748
CcM9	CcMA-16_341	Cystophora_cristata	Phocidae	Male	99.1255	-56.668	-2.77317	92.392	-21.3803	-7.37877	63.1399	-68.9359	2.86673	3.54729	-2.58094	74.3367	52.6112	29.7016	10.7205	25.5363	24.7913	-8.96687	-17.3165	94.3699	14.0698	-46.5946	102.375	26.584	1.63159	-60.7517	11.2195	-9.68881	-36.1854	-7.29717	-85.6621	-40.6379	11.2353	-112.283	-16.1865	28.4186	-12.1486	33.4797	62.3859	-38.2988	-4.51074	66.8964	-83.7993	44.0082	76.6225
CcM10	CcMA-16_346	Cystophora_cristata	Phocidae	Male	114.538	-52.9589	2.59287	106.774	-9.18906	-6.84913	66.9185	-76.7681	4.22897	-3.51692	-0.204856	92.7739	43.713	40.4774	16.1845	18.1645	32.2666	-4.96073	-28.6073	104.176	8.51337	-64.8782	112.001	26.3234	-4.94822	-58.8707	15.8857	-16.907	-33.4489	-2.39443	-99.8948	-45.653	9.48137	-130.299	-16.5144	27.1667	-24.9625	40.6317	64.8571	-52.7189	-3.80796	72.7612	-109.552	49.681	78.1371
CcM11	CcMA-16_347	Cystophora_cristata	Phocidae	Male	62.7312	-6.05532	4.06366	45.6523	27.6374	-2.91274	24.7665	-40.0055	7.67526	-77.4054	6.88388	93.1072	-33.5419	65.5176	24.1294	-59.8834	45.7816	-3.06774	-127.966	96.3176	22.0978	-169.734	89.7035	35.8161	-45.3641	-56.2195	21.8021	-73.2668	-27.3581	-5.75844	-147.041	-66.7263	22.7329	-186.334	-50.4053	35.5286	-104.189	34.4496	69.0354	-111.996	-12.5687	72.3968	-182.688	20.6552	83.8639
CcM12	CcMA-16_436	Cystophora_cristata	Phocidae	Male	4.45324	56.6402	-24.9392	-2.48626	48.8763	18.8306	4.59554	9.021	-48.7484	75.6186	-61.4144	27.8148	13.0272	-14.1845	68.4971	-2.72676	-39.733	60.2863	20.2207	-86.5048	132.195	32.595	-122.776	140.021	13.2393	-62.8457	-30.851	-3.83576	-74.8045	-5.42922	18.4168	-157.792	-17.6333	31.1443	-188.196	11.5053	66.033	-82.86	68.6514	66.13	-110.616	24.2117	78.4887	-167.45	77.7007
CcM13	CcMA-18_059	Cystophora_cristata	Phocidae	Male	138.866	-20.4813	8.90599	110.747	26.2052	-2.63231	98.636	-59.3759	0.275189	4.7048	-4.64541	97.2035	37.6926	55.9667	20.8666	7.1882	28.1418	-7.18301	-56.1892	93.6316	12.2791	-101.886	85.5526	23.1628	20.0523	-72.102	21.1642	-0.8934	-33.6283	-8.34681	-80.4373	-82.366	10.8133	-121.282	-61.1239	19.5578	-34.4237	28.7832	69.7754	-44.927	-22.9345	73.7105	-116.119	14.2187	84.9425
CcM14	CcMA-18_062	Cystophora_cristata	Phocidae	Male	121.382	-11.8459	1.59406	100.364	20.0195	-5.84004	96.5344	-39.1721	-0.00904444	-2.25593	-0.446656	82.6329	35.0536	50.7943	15.1046	9.38757	33.1628	-8.12614	-52.1261	82.0192	10.7372	-93.5786	72.8838	28.8397	30.1642	-55.813	20.1492	-1.65513	-39.1146	-8.65254	-66.8347	-75.0335	13.0078	-103.774	-63.3791	27.3813	-17.6392	20.7237	72.1713	-22.2455	-20.61	71.65	-99.6716	6.00694	79.0088
CcM15	CcMA-18_063	Cystophora_cristata	Phocidae	Male	129.568	-9.84208	8.73917	101.69	26.2036	-6.91683	93.7547	-44.2631	5.47467	-2.26666	-1.58288	83.5256	34.0662	52.361	17.0246	2.97824	33.7462	-10.4975	-60.2269	77.3226	10.8275	-91.4127	73.1208	25.3875	30.6477	-58.331	16.0828	1.73534	-39.7969	-9.79973	-67.3278	-76.2003	7.93557	-101.015	-67.0399	21.863	-34.51	22.0406	60.8548	-40.9019	-23.1305	66.421	-107.532	1.51062	75.767
CcM16	CcMA-18_065	Cystophora_cristata	Phocidae	Male	-5.02469	-111.971	0.159822	24.0724	-93.5832	-4.42858	-33.8554	-93.7103	-1.14638	-2.39539	-2.99883	70.9702	50.3475	-34.1468	12.9716	30.5298	-8.00993	-8.30528	73.8486	55.9731	9.37412	67.571	89.4639	22.5366	-53.788	-31.9267	14.4691	-35.071	-6.74443	-6.26298	-73.3102	62.3648	8.54702	-61.0084	96.9575	21.7101	18.861	36.0068	56.6473	-20.5102	38.4901	54.1772	0.000511	100.581	71.0521
CcM17	CcMA-18_067	Cystophora_cristata	Phocidae	Male	52.3779	-6.25938	4.40396	35.6018	25.0272	0.81506	27.442	-33.0908	3.36186	-55.2145	5.43142	87.5455	-25.7351	60.1593	22.3625	-54.8504	42.7943	-4.42224	-110.378	91.4537	13.3196	-152.093	83.0246	29.32	-39.191	-51.553	21.5392	-60.5715	-28.4714	-4.15864	-127.216	-64.5059	16.3579	-165.102	-50.7167	27.1846	-95.8262	34.7899	69.6163	-105.113	-11.2407	75.3655	-170.457	18.9049	81.9938
CcM18	CcMA-18_069	Cystophora_cristata	Phocidae	Male	125.949	-12.9244	-3.62184	103.446	20.394	-6.57004	96.0259	-40.6486	-2.41924	-0.358978	-4.04219	87.2417	35.6534	56.0985	18.2397	9.40232	32.6256	-8.67884	-58.9993	78.1035	17.0539	-95.0032	75.5421	28.5128	27.7998	-62.4672	15.7102	1.47682	-39.1052	-5.64894	-71.6078	-72.0297	14.0101	-110.843	-55.5899	30.1239	-43.6301	24.0434	62.2024	-46.9578	-21.3984	64.6365	-108.193	3.63401	76.9689
CcM20	CcMA-18_081	Cystophora_cristata	Phocidae	Male	116.486	-20.0206	-0.531556	101.701	9.53826	-8.09536	89.7213	-45.888	-1.47176	-3.01898	-1.80954	82.4288	38.9179	48.0074	17.399	5.26392	33.0707	-13.3802	-44.1618	84.608	13.3218	-80.8333	79.523	25.5514	19.1691	-61.2532	16.4533	-5.19728	-39.0571	-10.6543	-73.4154	-68.6195	14.9015	-109.696	-45.4603	29.8823	-24.2599	24.4501	71.2962	-37.5595	-18.7553	68.4063	-103.675	15.4927	77.4855
CcM21	CcMA-18_088	Cystophora_cristata	Phocidae	Male	122.134	-30.3089	4.77047	103.091	8.06732	-4.51383	88.6106	-57.3233	2.39757	-15.5344	-0.292878	87.262	35.0617	49.958	18.4115	8.47644	31.0298	-5.23513	-47.0717	85.6752	9.68057	-83.861	82.9595	22.3667	12.1103	-65.4169	18.0905	-4.59546	-36.259	-7.19193	-80.5313	-63.9122	9.57767	-114.809	-42.9355	22.3812	-33.9282	29.0319	67.2842	-46.5302	-17.2519	68.7888	-118.179	23.1653	71.7071
CcM22	CcMA-24_696	Cystophora_cristata	Phocidae	Male	107.111	-61.4253	-2.72924	98.6133	-21.3093	-0.0814444	70.0089	-77.2184	2.40836	-0.0915333	-1.95297	84.8537	48.9714	30.471	17.9512	13.4724	24.6075	-9.08584	-25.3012	95.1033	13.2783	-67.3361	101.212	27.7923	-0.681433	-62.5025	17.6814	-13.52	-31.9755	-7.94384	-87.9745	-39.0262	12.9405	-118.781	-7.63357	28.1801	-20.9482	34.4386	63.5998	-40.2271	2.03913	72.0266	-101.908	51.2375	67.8391
CcM23	CcMA-3	Cystophora_cristata	Phocidae	Male	137.582	4.78537	-3.38656	112.004	41.5451	4.21204	114.962	-37.705	4.32644	-2.1822	-2.60973	102.338	24.1541	60.3566	21.6148	-2.6432	36.8075	-7.93956	-74.8777	70.5087	10.0893	-110.846	61.1432	22.4723	28.707	-67.6297	21.8144	4.0807	-44.7384	-9.65916	-70.0311	-85.8081	6.40984	-110.961	-74.9919	27.6481	-59.4397	10.1071	71.2117	-55.2265	-25.1471	69.3803	-108.363	-8.92033	79.621
CcU1	CcUA_33255	Cystophora_cristata	Phocidae	Unidentified	-3.65532	-111.326	2.65329	28.5262	-87.3911	-8.93681	-31.6252	-89.7099	-6.26651	0.391678	8.64447	82.0174	54.7818	-27.4092	19.0278	33.8014	4.77447	-8.70351	75.6249	61.055	14.6328	65.9121	94.2046	29.9433	-54.0782	-26.7431	18.2779	-33.3386	-0.378933	-7.33651	-73.8759	62.9313	12.2561	-68.7429	91.5789	23.7014	22.5119	45.2509	71.5126	-24.889	43.4776	68.0591	0.422878	100.392	80.1089
CcU2	CcUA-1843_10_7_7	Cystophora_cristata	Phocidae	Unidentified	114.987	24.2404	-2.23667	91.2069	51.665	-0.0670667	100.332	-11.5088	4.60603	-2.63093	0.942311	84.849	13.0377	61.7183	14.6005	-7.62433	36.9155	-5.97137	-75.2111	67.6033	11.5201	-111.016	51.1339	21.2957	34.9868	-49.1578	15.607	6.80697	-35.7877	-4.94237	-44.7758	-86.7044	13.7095	-91.6318	-82.0485	23.8164	-49.8798	10.0909	71.1269	-42.5459	-29.4149	65.9172	-119.333	-21.4701	68.8543
CcU3	CcUA-1844_2_2_1	Cystophora_cristata	Phocidae	Unidentified	118.499	9.87064	-0.548956	93.5327	43.1916	-4.47416	102.321	-30.2251	1.17624	1.70614	-2.02226	87.1215	20.7798	56.3713	19.2333	10.5451	40.103	-4.18516	-70.5637	63.7309	10.5355	-110.607	54.0582	24.651	32.2205	-53.4572	15.583	10.6043	-40.8005	-3.63466	-56.8063	-81.5489	11.516	-98.3795	-79.2304	24.6619	-50.7174	13.1823	74.4687	-45.5519	-31.1891	69.4561	-115.152	-14.0892	72.6267
CcU4	CcUA-1907_9_4_4	Cystophora_cristata	Phocidae	Unidentified	114.823	3.67923	-2.68802	94.5362	33.4807	-7.82062	94.4534	-30.3226	-0.511222	-8.45596	-1.76657	77.3649	24.3215	53.7786	15.9864	-0.425756	29.6709	-11.0074	-63.2347	72.787	15.5123	-97.2192	59.6216	26.2659	29.379	-51.6738	14.8654	7.36664	-33.093	-6.51802	-56.9399	-81.0502	12.6885	-93.8881	-68.9485	29.6532	-48.8596	19.4186	61.2952	-40.2812	-23.5345	60.6033	-102.641	-7.83557	70.7914
CcU5	CcUA-1929_226	Cystophora_cristata	Phocidae	Unidentified	-33.9668	-109.727	3.87326	-3.10447	-95.8236	-0.979744	-52.8604	-84.9964	1.03976	-5.11087	0.987	69.1763	30.7011	-44.8471	12.1115	31.7226	-6.7123	-4.19364	79.3499	26.2504	12.1082	87.0787	61.6179	25.1355	-52.9369	-20.1578	7.77686	-30.6553	6.9561	-9.62574	-54.4581	68.4759	5.52936	-41.2178	101.654	18.4389	23.9786	23.2279	59.6301	-15.9199	36.8563	58.3958	25.9936	103.673	68.7286
CcU6	CcUA-1938_6_28_6	Cystophora_cristata	Phocidae	Unidentified	47.039	2.03372	1.92236	29.517	23.6547	3.19586	29.0746	-21.8148	4.62026	-50.0649	-4.59638	69.2574	-28.2686	44.4502	15.2151	-54.1155	27.2099	-4.85984	-108.443	63.8919	16.9138	-141.203	59.3798	35.6973	-25.6808	-47.2517	11.742	-51.5151	-31.0836	-4.87864	-102.288	-72.497	14.8191	-135.169	-69.4102	34.4805	-90.2633	14.929	68.9218	-87.5201	-22.8199	64.8558	-145.694	-5.89938	83.8935
CcU7	CcUA-1949_2_3_8	Cystophora_cristata	Phocidae	Unidentified	53.0726	-1.98388	3.16644	36.2887	27.5034	1.42694	32.9748	-29.3892	2.53024	-58.5255	2.71802	81.8029	-26.5341	44.7362	14.7973	-56.5007	31.1469	-3.12526	-115.758	69.9681	19.5661	-144.455	64.4417	35.314	-29.4476	-42.3428	16.0415	-65.8352	-27.2773	-3.99836	-117.154	-65.7372	20.7679	-146.861	-59.0461	37.1384	-85.8932	18.5194	72.286	-87.6065	-16.8133	65.2168	-148.164	5.60012	86.4459
CcU8	CcUA-2007-406	Cystophora_cristata	Phocidae	Unidentified	-35.2707	-107.302	-2.4172	0.641033	-95.7458	0.7516	-55.7614	-77.0321	-2.1851	-0.932267	12.0295	82.0038	40.6134	-40.2977	18.0238	32.0061	-7.26553	-3.9851	88.0413	31.799	19.7623	90.3806	70.8863	29.0941	-56.2951	-10.7066	14.2165	-22.2314	19.6901	-10.3665	-55.7267	74.2535	12.699	-36.0444	107.619	25.2025	32.2993	37.8935	69.3253	-9.16307	50.1434	65.5795	28.81	103.762	67.7523
CcU9	CcUA-25_384	Cystophora_cristata	Phocidae	Unidentified	116.954	-9.84313	-4.19251	102.117	15.9252	-4.59091	92.1431	-35.317	-0.915211	-7.04858	0.605167	78.378	37.0303	44.7564	16.943	1.20752	30.1479	-12.4357	-52.5044	81.9013	11.1924	-90.0674	71.4823	28.6403	25.9323	-49.5688	11.0598	-3.09318	-30.8967	-10.0049	-57.076	-74.5524	14.1172	-93.4407	-61.2313	29.7012	-30.8363	26.3145	62.0285	-35.2102	-18.0033	68.5511	-98.4106	7.54387	76.448
CcU10	CcUA-25_384	Cystophora_cristata	Phocidae	Unidentified	55.0886	-3.84636	2.23534	40.2509	21.9219	1.83694	30.2774	-29.3203	5.51264	-68.9143	6.60194	84.8058	-24.8354	50.7531	23.3708	-60.6582	36.1446	-6.00786	-114.37	87.898	17.6202	-151.933	77.479	35.0681	-35.9334	-43.5721	17.4876	-64.9589	-24.9	-3.57706	-118.942	-68.5557	20.545	-155.306	-55.2346	36.129	-92.702	32.3112	68.4563	-97.0759	-12.0066	74.9789	-160.276	13.5406	82.8758
CcU11	CcUA-K_7741	Cystophora_cristata	Phocidae	Unidentified	99.6903	-41.0346	51.5751	93.2635	-8.66618	37.6584	77.5798	-60.9753	39.6642	-35.0399	8.74642	69.0221	34.012	35.1094	21.918	18.7183	25.5452	-8.46403	-26.3517	89.9975	-13.9733	-64.2796	99.1205	-13.6835	3.74248	-51.8625	19.9697	-10.2429	-26.8996	-16.2181	-71.8011	-53.6751	-14.7624	-108.928	-39.6889	-15.4516	-49.8734	38.8773	51.2519	-58.939	-2.85118	47.608	-116.604	38.5399	27.8679
HgF1	HgFA_26346	Halichoerus_grypus	Phocidae	Female	50.8982	-92.6491	-0.261611	58.8832	-60.1648	1.30529	20.1867	-83.1645	0.831589	0.546889	-2.27062	61.9574	36.9777	8.79498	5.95359	20.3293	9.35988	-5.69031	19.078	78.7013	6.30259	-5.46481	108.744	21.585	-28.9761	-25.8698	10.3436	-18.1141	-13.0297	-4.76871	-78.6937	25.3481	5.53439	-88.6701	60.8849	21.2517	-12.6482	48.4712	50.7524	-33.0889	34.3174	49.452	-44.5513	81.4371	62.341
HgF2	HgFA-1934_6_20_1	Halichoerus_grypus	Phocidae	Female	11.2138	-108.153	-10.4867	32.7406	-82.4032	-4.89531	-15.4852	-89.4675	-5.98551	2.36211	-20.5186	62.238	40.0468	-12.0845	5.46209	26.1776	-7.49087	-6.89011	54.6999	63.6039	14.6651	38.6857	97.65	34.9003	-35.2143	-19.2153	5.70489	-24.2569	-13.9964	-11.6087	-67.6155	51.6062	14.8234	-59.8215	85.7331	35.0532	8.44331	35.3166	60.6742	-18.1308	30.3283	59.4454	-8.41949	74.6861	74.8442
HgF3	HgFA-1938_3_12_1	Halichoerus_grypus	Phocidae	Female	19.3111	-116.072	1.93991	40.7788	-82.8738	-0.506089	-13.186	-94.5791	0.450711	-0.8117	-3.13103	75.1501	40.9032	-5.65353	3.44751	25.9547	-4.21833	-4.13899	44.0812	75.2485	9.73281	29.9468	107.576	21.6951	-41.4659	-18.6966	6.42091	-26.2989	-13.0274	-7.28679	-70.1663	53.035	6.94611	-68.6336	94.596	24.9005	2.5602	51.8671	59.4336	-24.3134	46.5107	58.4991	-18.8975	91.4057	63.4224
HgF4	HgFA-1951_11_28_1	Halichoerus_grypus	Phocidae	Female	9.27984	-109.347	-1.87381	33.1761	-84.4035	-5.95471	-20.2151	-90.931	-5.44001	-4.20106	-10.6001	61.3939	25.1036	-10.3533	-11.8069	55.1951	23.1789	34.0782	44.8735	61.6072	6.72529	29.6431	100.551	18.7659	-45.8904	-23.4512	2.66439	-32.4036	-17.891	-14.1035	-69.148	47.3596	4.92709	-63.5385	81.6646	15.9283	3.53424	38.9201	47.7044	-24.7384	35.1586	47.136	-16.075	79.5479	59.7858
HgF5	HgFA-196_5_18_13	Halichoerus_grypus	Phocidae	Female	3.7419	-52.6139	0.0256	28.3095	-25.4687	2.9332	-25.697	-29.6756	1.8666	-2.9553	49.1049	74.4513	38.9523	49.7084	10.4298	26.7838	53.6052	-2.1778	51.7978	130.77	8.6599	41.1992	165.059	25.5748	-49.6246	47.7141	13.466	-33.1382	54.1531	-2.6476	-69.7726	124.705	8.7718	-61.8296	161.73	26.8342	4.2342	110.112	61.6666	-21.3147	108.66	60.2948	-9.251	156.23	72.6446
HgF6	HgFA-196_5_18_23	Halichoerus_grypus	Phocidae	Female	5.82574	-47.7535	7.9628	26.7219	-21.3189	3.2124	-21.8716	-26.3822	1.9108	-5.70386	49.2184	64.568	30.2628	48.5196	6.4782	20.2535	51.9761	-5.0321	44.3947	120.593	12.6131	35.8261	139.857	25.4584	-38.9122	42.4429	6.1477	-30.9297	43.4784	-8.0539	-64.0929	112.53	12.6936	-59.2783	132.794	25.2057	3.57444	96.4379	57.2795	-20.0959	95.6179	57.0917	-12.3238	142.15	68.7228
HgF7	HgFA-196_5_18_33	Halichoerus_grypus	Phocidae	Female	7.00604	-47.8469	3.21828	31.0889	-22.197	3.78018	-22.7446	-31.9798	3.23858	-8.96876	50.5218	73.7673	34.506	53.7713	8.12988	19.6624	57.6144	-3.58992	37.7704	133.781	15.9304	21.8074	171.524	34.3509	-51.6813	39.685	10.0687	-35.0129	44.4092	-6.64712	-80.5765	112.692	12.4799	-78.6039	150.868	34.7008	-5.93936	109.203	63.4597	-30.7796	101.638	62.1378	-25.5909	147.743	74.0941
HgF8	HgFA-196_5_18_36	Halichoerus_grypus	Phocidae	Female	10.5816	-49.3669	-0.40512	31.152	-20.7385	-1.70522	-27.8615	-27.5666	6.56388	-5.51562	50.9639	74.2201	36.0468	50.7353	12.0424	21.0948	54.3371	-2.10162	43.3906	130.961	11.996	32.0978	161.318	27.5193	-47.7597	40.441	14.5284	-34.9668	43.335	-2.35192	-75.3921	114.016	11.875	-70.8619	146.587	25.2021	0.13688	103.601	64.1434	-27.374	99.0283	63.3184	-20.0994	151.883	74.4851
HgF9	HgFA-1961_1_23_3	Halichoerus_grypus	Phocidae	Female	9.33687	-109.522	-3.09423	30.946	-83.3193	-0.870933	-19.9626	-87.7504	-1.25413	0.280767	-12.6507	63.8071	41.6973	-14.0635	4.23977	29.7002	-10.9316	-7.80263	54.7135	65.8517	11.7656	42.8198	95.0836	27.5705	-41.2519	-18.8333	5.23797	-29.0772	-17.4915	-9.58663	-64.4058	55.7227	10.9963	-56.6159	89.5655	25.7383	7.68147	40.0815	58.7039	-20.0156	36.0032	55.7519	-8.12853	85.2508	66.0257
HgF10	HgFA-1961_1_23_4	Halichoerus_grypus	Phocidae	Female	9.78764	-113.1	3.2346	37.6807	-86.0888	0.8224	-23.8729	-93.6293	1.0111	-0.145456	-11.6729	75.3564	47.5485	-11.6908	9.6925	28.8797	-4.61677	-5.1792	54.1331	72.1301	7.4627	37.2849	113.967	23.9068	-46.592	-22.1307	10.6665	-28.3727	-13.4335	-7.4305	-71.0141	54.9784	6.5125	-64.7348	92.6632	22.6153	2.47904	49.5864	64.7553	-19.5284	44.7475	61.3935	-13.1894	95.8055	67.9384
HgF11	HgFA-1961_1_23_7	Halichoerus_grypus	Phocidae	Female	10.344	-106.977	5.69482	32.819	-83.3571	1.80602	-17.8081	-91.0102	1.17762	-0.686422	-8.2436	67.0785	42.3384	-9.641	5.76122	27.3163	-5.1959	-7.12148	49.198	67.5787	5.94562	36.1588	103.914	28.6786	-43.7665	-16.8776	4.70402	-29.2403	-12.6559	-10.3101	-64.658	57.1086	5.22532	-57.1876	86.9311	25.6688	9.08108	42.8515	53.565	-21.2091	37.5268	51.0265	-9.58742	87.196	64.1097
HgF12	HgFA-1961_5_18_25	Halichoerus_grypus	Phocidae	Female	10.3533	-107.032	0.569033	31.689	-82.0336	0.548633	-16.6434	-87.1898	1.89203	-0.765333	-9.11786	66.5851	38.1289	-13.1992	5.99823	27.9963	-8.23186	-6.60847	54.6808	65.759	7.82353	39.9848	102.249	22.5409	-38.0867	-18.7559	7.36393	-25.2669	-13.7296	-8.52167	-69.0584	55.3352	5.91713	-62.1061	90.2864	21.7856	8.75597	41.7004	56.1961	-21.0393	39.6575	54.8845	-13.3597	91.8382	65.811
HgF13	HgFA-1961_5_18_26	Halichoerus_grypus	Phocidae	Female	10.5402	-108.793	0.344267	33.5972	-86.8049	0.0353667	-16.3429	-91.8329	-1.71733	1.08723	-13.9125	63.4807	41.9044	-9.45028	8.56027	26.5351	-4.74558	-4.95553	50.2148	67.6893	9.54367	39.5971	86.1101	20.7999	-39.1228	-17.2699	8.95867	-25.3398	-11.6952	-6.73603	-66.0467	53.9996	8.15477	-60.2005	78.1347	18.6352	7.36423	42.5808	54.0593	-20.0577	39.1045	52.3527	-12.0138	91.5716	64.6141
HgF14	HgFA-1961_5_18_27	Halichoerus_grypus	Phocidae	Female	19.5691	-108.062	0.985233	39.8921	-82.2925	-0.461367	-8.11247	-91.9048	-0.265767	2.09653	-12.2107	65.2894	42.1762	-9.50009	3.06813	28.3715	-4.16409	-5.84987	44.0906	70.4105	8.39993	33.0932	91.9179	19.7935	-39.8391	-22.1044	6.19063	-25.657	-15.2807	-7.81397	-67.9637	49.1738	8.06463	-65.4157	81.1933	23.4624	4.09963	43.2118	54.0378	-22.2057	37.5047	53.4172	-19.2987	90.5545	66.1
HgF15	HgFA-1961_5_18_30	Halichoerus_grypus	Phocidae	Female	7.87292	-51.5078	5.60788	29.7592	-23.8936	2.97388	-21.2432	-34.3319	2.67378	-9.91198	53.989	74.0173	35.3694	55.6826	7.79028	18.6116	60.1201	-4.43542	37.647	137.739	7.13588	21.7892	172.053	21.4255	-50.7356	39.8896	8.61498	-35.0006	49.613	-6.82012	-80.2992	112.092	6.03238	-79.3411	138.502	17.8002	-6.60538	107.526	59.4909	-29.1139	99.813	57.9402	-26.6354	157.371	67.9373
HgF16	HgFA-1961_5_18_31	Halichoerus_grypus	Phocidae	Female	7.55126	-115.446	-3.82209	32.1189	-88.3012	-0.914489	-21.8876	-92.5081	-1.98109	0.854056	-13.7276	70.6036	42.7617	-13.1241	6.58211	30.5932	-9.22733	-6.02549	55.6072	67.9373	4.81221	45.0086	102.227	21.7271	-45.8152	-15.1184	9.61831	-29.3288	-8.67943	-6.49529	-65.9632	61.8726	4.92411	-58.0202	98.8976	22.9865	8.04356	47.2791	57.8189	-17.5053	45.828	56.4471	-5.44164	93.3979	68.7969
HgF17	HgFA-1961_5_18_32	Halichoerus_grypus	Phocidae	Female	19.0346	-114.005	9.23217	44.023	-88.2207	-0.491533	-14.8169	-99.1806	-0.237533	1.84731	-9.40782	79.6932	48.2832	-6.32302	9.54317	30.0831	-1.94852	-6.35513	46.9219	78.0384	9.81727	29.4837	111.459	23.0094	-45.8941	-20.5976	11.4321	-31.4444	-20.6722	-9.32343	-72.3278	55.7526	10.3812	-68.4905	93.4057	19.8302	5.89511	55.0762	57.4316	-27.5	49.555	57.6982	-19.293	98.7618	67.1694
HgF18	HgFA-1961_5_18_33	Halichoerus_grypus	Phocidae	Female	16.9788	-105.986	-0.946233	41.0617	-80.3362	-0.384333	-12.7718	-90.119	-0.925933	1.00402	-7.6174	69.6028	44.4788	-4.3679	3.96537	29.6352	-0.5248	-7.75443	47.7432	75.6419	11.7659	31.7802	113.385	30.1864	-41.7085	-18.4542	5.90417	-25.0401	-13.73	-10.8116	-70.6037	54.5525	8.31537	-68.6311	92.7292	30.5363	4.03342	51.0634	59.2952	-20.8068	43.499	57.9733	-15.6181	89.6039	69.9296
HgF19	HgFA-1961_5_18_34	Halichoerus_grypus	Phocidae	Female	17.3588	-118.562	6.8712	43.417	-84.7105	3.6753	-17.3819	-97.4813	2.6339	-0.493822	-0.332889	74.6265	44.3009	-9.15709	7.7954	32.7103	-7.60749	-3.7446	47.1129	79.2741	7.1155	32.8662	115.28	16.9298	-42.6143	-22.4268	6.0576	-30.0414	-20.2641	-6.5878	-70.1495	57.5502	5.9297	-68.5109	90.5491	15.6783	4.76608	51.0014	53.7358	-24.7838	43.3377	49.5556	-18.9213	98.9385	64.9163
HgF20	HgFA-1961_5_18_35	Halichoerus_grypus	Phocidae	Female	15.8715	-114.433	0.796322	39.8087	-86.8181	-1.36968	-16.4534	-96.0764	-2.02058	0.839156	-2.35347	73.0879	42.2643	-7.51837	4.66642	30.8739	-4.18757	-2.81798	48.4166	74.7663	9.99212	30.8448	110.945	25.9161	-43.3103	-17.0661	11.6875	-30.3992	-14.7173	-5.19728	-68.6954	53.9296	9.62832	-64.698	96.8166	24.8871	7.39506	48.6446	54.0075	-24.0357	42.8461	53.9951	-17.6222	101.204	64.1757
HgF21	HgFA-1961_5_18_36	Halichoerus_grypus	Phocidae	Female	18.172	-106.627	-3.46679	38.7424	-77.9983	-4.76689	-20.2711	-84.8264	3.50221	2.07476	-6.29587	71.1584	43.6372	-6.52447	8.98071	28.6852	-2.92267	-5.16329	50.981	73.7009	8.93431	39.6882	104.059	24.4576	-40.1693	-16.8188	11.4667	-27.3764	-13.9248	-5.41359	-67.8017	56.7566	8.81331	-63.2715	89.3272	22.1404	7.72726	46.3411	61.0817	-19.7836	41.7685	60.2567	-12.509	94.6237	71.4234
HgF22	HgFA-1961_5_18_37	Halichoerus_grypus	Phocidae	Female	13.4117	-114.417	0.0976444	37.6937	-83.7739	-0.911956	-19.6706	-99.6299	-0.175156	-1.41086	-8.90977	77.9832	42.7853	-11.1563	12.4274	24.4754	-5.41467	-0.730656	50.2087	71.7382	9.12184	37.7473	106.063	19.7876	-47.8859	-19.9737	14.6677	-28.2232	-11.3616	-3.07886	-68.4117	57.9387	7.49334	-62.0161	96.1366	19.009	5.74594	47.7273	57.6156	-22.1362	44.3628	56.5702	-12.5903	98.1736	67.0814
HgF23	HgFA-88_328	Halichoerus_grypus	Phocidae	Female	15.3669	-108.492	0.746944	36.2663	-80.8715	1.54924	-12.5109	-90.1231	0.398044	0.345044	-15.9378	66.9026	44.9132	-7.90973	8.13154	28.3457	-5.17393	-5.14566	48.8138	68.2286	9.09994	35.1092	104.353	25.5932	-42.7853	-19.9946	7.72694	-29.4328	-16.6092	-9.14946	-68.3046	51.8541	7.08174	-64.3195	85.1705	22.9851	6.67564	42.23	57.1275	-21.9454	36.6533	54.2711	-13.8856	88.6994	68.2805
HgF24	HgFA-K_7943	Halichoerus_grypus	Phocidae	Female	0.635567	-106.014	31.9219	25.8186	-84.0795	24.1988	-27.9834	-86.9048	28.7658	-1.68163	10.1409	70.7678	39.9003	-16.0241	9.70698	23.6753	-10.2333	-3.47342	59.423	59.9935	-7.87072	52.8005	84.0215	-0.471522	-44.1238	-13.6082	12.8769	-28.7752	-11.883	-1.02952	-61.5921	62.6925	-7.42012	-51.692	90.0473	-2.22402	11.7442	56.0556	41.194	-14.9964	55.2047	39.3158	-0.878033	109.244	39.6682
HgM1	HgMA_31975	Halichoerus_grypus	Phocidae	Male	60.017	-108.437	-2.47648	72.2532	-63.4519	3.66532	15.6593	-101.28	0.784122	-3.88432	1.63839	86.4285	44.5246	15.4005	14.458	30.9368	8.82329	-2.45048	22.7902	93.4078	7.52152	-3.83002	118.753	16.6657	-41.5807	-27.5744	14.5621	-25.8151	-23.025	-3.18928	-94.1219	36.4999	5.59492	-95.0673	72.5714	19.7387	-16.2884	59.6948	58.1621	-40.07	45.498	58.6571	-53.5629	100.714	63.2507
HgM2	HgMA_56792	Halichoerus_grypus	Phocidae	Male	63.2566	-110.393	-2.88351	68.6108	-55.0997	7.99889	15.6638	-95.5729	8.27929	2.6009	-7.79954	74.0831	45.1718	14.029	11.0854	29.1595	8.45406	-3.67021	18.8906	95.977	7.04309	-3.4568	121.269	20.4707	-38.2975	-31.8732	9.96999	-24.3461	-24.7864	-5.57691	-89.4717	33.1004	4.63299	-97.4029	63.4719	17.3732	-12.9633	54.1593	53.8404	-39.0231	42.3616	57.0526	-50.594	92.9589	68.4151
HgM3	HgMA-14_514	Halichoerus_grypus	Phocidae	Male	38.4464	-119.233	-3.005	53.0277	-82.4655	-2.3352	0.879522	-101.485	0.8451	4.96602	-4.12677	77.5492	46.3354	3.31633	7.9455	33.6201	0.377733	-8.8259	42.1707	88.1351	8.5214	21.5831	109.549	27.3399	-40.5519	-23.5682	8.6965	-27.3282	-19.7299	-8.689	-83.9769	41.5617	11.4126	-80.8083	71.6811	25.9888	0.250222	54.4339	63.2269	-32.2155	41.1163	57.908	-31.1103	89.5456	73.9069
HgM4	HgMA-1845_3_17_8	Halichoerus_grypus	Phocidae	Male	11.7258	-67.7463	7.77228	46.3663	-25.3532	6.73078	-35.075	-37.9903	0.81138	-18.793	83.2862	95.1853	46.1779	73.4696	19.0475	21.4058	71.6201	-4.70552	45.2019	173.162	7.52858	26.4519	218.088	22.4674	-66.7912	57.7311	10.3017	-44.4228	59.4695	-10.6089	-91.5602	158.507	2.23258	-83.8616	207.35	18.0288	-9.80622	150.336	62.5174	-38.8172	145.234	58.9421	-34.557	203.033	65.0106
HgM6	HgMA-1950_1_23_5	Halichoerus_grypus	Phocidae	Male	7.89422	-125.649	-3.30718	39.1705	-95.6211	-1.53348	-29.0582	-99.6223	-2.07898	-0.482478	-8.74816	82.5938	48.6647	-9.91336	16.1853	29.9006	-1.80736	-4.19308	60.9671	70.6146	12.8199	47.2335	105.555	25.6448	-48.7605	-12.2219	14.0839	-31.9153	-7.76666	-3.75228	-70.4317	66.9314	12.8784	-58.8476	102.228	23.4878	12.0423	50.9802	64.9166	-23.9867	49.6591	62.2665	-6.93198	108.615	67.8281
HgM7	HgMA-1956_9_26_4	Halichoerus_grypus	Phocidae	Male	15.1688	-130.25	0.541311	42.1315	-96.8558	-1.41229	-18.7734	-107.707	-2.16569	-1.82341	-3.51887	82.562	49.7449	-8.64387	10.8506	31.5515	-3.19387	-6.95829	57.7857	83.6915	14.7755	36.2354	122.493	28.5929	-46.3866	-20.3701	9.62241	-28.4494	-12.5138	-10.1929	-79.7143	63.4691	8.18041	-70.6376	108.31	28.8969	-2.60951	56.3741	72.9863	-22.4455	51.5206	71.1999	-17.6831	104.315	75.8927
HgM8	HgMA-1961_1_23_8	Halichoerus_grypus	Phocidae	Male	17.7824	-129.475	1.46703	52.4781	-95.9192	2.09293	-26.4298	-105.75	7.07343	1.17224	0.303789	98.0043	53.0268	-8.09431	7.74453	39.7391	-5.63261	-8.15617	56.127	91.7458	9.89803	35.5957	129.24	24.3348	-48.1557	-19.8514	2.82423	-32.641	-14.8939	-9.01167	-77.2244	74.8067	7.46273	-67.3117	113.291	24.4341	2.78734	74.6926	71.4751	-23.2951	72.1827	70.9838	-16.0549	117.222	72.5707
HgM10	HgMA-1961_5_18_10	Halichoerus_grypus	Phocidae	Male	-108.036	-67.3306	1.4029	-64.3334	-78.685	-0.7624	-99.6726	-21.3232	-0.0865	-2.4304	-2.87249	77.2512	12.0553	-49.8939	4.4684	7.0813	-32.4555	-10.3424	92.8787	-15.1363	10.0236	115.702	14.4483	25.9762	-38.853	37.4844	8.8915	-26.8153	22.8693	-10.3258	24.5246	93.6064	10.9038	61.315	100.457	23.0528	53.4453	19.3385	62.7789	37.6798	40.8172	62.4321	87.1277	58.4156	71.5262
HgM11	HgMA-1961_5_18_11	Halichoerus_grypus	Phocidae	Male	19.7019	-135.395	2.24972	48.2657	-95.1973	1.24232	-21.8066	-102.595	3.42262	1.55407	-6.19594	79.6708	54.0859	-6.70484	8.92302	36.6551	-1.78424	-8.15378	55.0983	89.5112	7.62322	37.0446	124.206	27.2593	-50.1517	-19.6628	11.4015	-33.1396	-13.1657	-10.3401	-77.6994	72.8773	6.13982	-70.312	107.027	26.6071	4.93277	62.9321	67.98	-22.6964	56.3627	66.7567	-16.5997	109.837	77.0864
HgM13	HgMA-1961_5_18_12	Halichoerus_grypus	Phocidae	Male	22.555	-145.363	5.00343	50.2156	-101.618	-1.07167	-17.5425	-115.376	-3.02387	-1.38469	-2.93149	91.3944	49.2667	-6.89009	9.20383	34.5563	-7.46519	-6.37787	55.4823	92.112	11.6389	35.7578	119.417	28.6327	-46.2868	-20.9627	9.00353	-35.0216	-21.7808	-8.73737	-84.422	70.8351	10.2728	-74.7411	100.386	28.5703	-3.07089	71.3072	74.0793	-27.6018	64.7178	68.5527	-20.5808	116.767	78.7017
HgM14	HgMA-1961_5_18_13	Halichoerus_grypus	Phocidae	Male	16.2017	-141.754	0.105289	44.648	-95.6999	1.67919	-23.3479	-108.353	-0.496411	-3.0946	-1.27032	89.1797	45.9534	-9.62392	11.124	31.155	-6.68462	-5.79351	53.0692	87.3513	13.6473	39.8587	121.925	22.7566	-49.1012	-18.6638	9.45019	-30.4703	-14.4022	-8.83371	-76.9014	72.2864	10.1338	-70.847	107.982	22.5943	7.8981	66.9419	63.3467	-26.6113	60.4803	67.6794	-18.8897	112.333	69.8806
HgM15	HgMA-1961_5_18_14	Halichoerus_grypus	Phocidae	Male	5.17014	-65.2071	4.32068	42.3315	-26.9982	4.21988	-40.5688	-38.5074	1.17438	-2.79816	66.4428	91.7337	44.821	55.2729	10.7707	23.08	66.8591	-3.80272	56.5332	156.635	14.698	43.7425	194.364	32.5899	-54.4781	52.8352	16.2165	-30.013	63.8536	-5.91222	-77.1998	145.262	16.8653	-68.6169	185.921	34.6819	3.20364	136.853	74.7	-23.5013	132.796	73.2421	-11.738	183.982	82.3866
HgM16	HgMA-1961_5_18_15	Halichoerus_grypus	Phocidae	Male	11.7151	-132.562	-1.15088	41.5786	-94.4737	2.09042	-26.4022	-101.675	0.829422	-0.890411	-1.58779	89.4526	49.6684	-7.42559	14.186	33.649	-2.43129	-2.46238	60.6779	80.1925	12.7148	49.8238	118.715	24.8696	-51.3365	-12.0568	11.0746	-36.1061	-12.2037	-2.78928	-71.2745	73.4771	9.66482	-63.5031	110.655	23.996	3.13539	61.9465	72.2287	-18.1813	58.6003	69.7941	-8.89671	112.541	71.9392
HgM17	HgMA-1961_5_18_16	Halichoerus_grypus	Phocidae	Male	21.4906	-122.686	0.143656	48.4598	-89.8212	-0.294544	-18.2231	-103.876	-1.68744	0.458011	-2.81012	85.2593	56.3997	-6.12492	11.9724	31.9139	-1.75802	-5.29674	51.6611	82.7703	8.22796	34.7676	114.943	22.7491	-50.8798	-21.3073	9.81916	-28.4261	-11.12	-7.54174	-77.097	67.1188	7.42566	-70.9651	108.919	28.6814	4.97071	62.4939	63.7845	-24.1585	57.8636	63.5098	-17.5575	102.975	73.8328
HgM18	HgMA-1961_5_18_17	Halichoerus_grypus	Phocidae	Male	3.39194	-61.0618	4.10532	42.2954	-28.5582	-2.38418	-39.7045	-30.2298	4.96122	-3.07406	73.5243	101.363	49.6019	57.5416	11.8076	32.0949	61.3218	-2.56428	61.8056	158.85	16.0207	47.9071	205.571	30.7864	-59.4347	59.8806	14.1841	-38.0779	58.528	-4.11808	-74.0902	153.155	18.4583	-62.791	192.49	28.2836	9.09204	146.79	77.0203	-26.9988	145.305	77.401	-9.13586	190.88	79.4987
HgM19	HgMA-1962_3_6_1	Halichoerus_grypus	Phocidae	Male	20.2932	-132.775	1.04257	49.6148	-92.7345	-2.65123	-14.3706	-105.636	-7.41753	-5.83213	0.442467	90.4068	49.1497	-6.17513	10.7175	33.6418	-4.09183	-1.31633	47.8062	85.4067	11.7474	29.8294	122.485	28.0067	-48.7062	-22.9135	9.81977	-32.4508	-17.272	-6.80483	-78.6135	59.6667	12.6182	-76.014	103.216	29.7074	-6.97993	64.5254	67.4535	-23.5632	62.2209	71.3553	-25.0136	102.447	74.3239
HgM20	HgMA-1978-48	Halichoerus_grypus	Phocidae	Male	51.2467	-107.64	-3.79246	61.6516	-71.6905	4.05594	16.5123	-96.4438	1.29894	0.947156	-8.82896	71.3184	42.0175	4.17764	10.5136	28.3422	4.03994	-3.09826	22.9756	87.7339	10.1166	-8.04634	125.546	31.127	-31.3169	-30.1155	8.84904	-14.8295	-22.842	-7.62086	-80.7331	29.8918	3.64924	-93.1714	56.7575	14.1258	-11.0737	52.7808	55.8332	-37.8988	39.0322	55.7537	-48.3511	93.0186	66.4415
HgM21	HgMA-1991-723	Halichoerus_grypus	Phocidae	Male	43.5767	-115.432	-3.32191	55.2284	-78.4975	-0.844811	7.8482	-101.375	2.34629	-4.1671	-5.61334	63.0352	39.2637	-1.80524	1.31899	49.7484	33.6675	31.9502	29.5351	77.9216	1.25159	0.3888	115.759	18.9082	-39.7371	-32.0384	0.271989	-28.1844	-19.5947	-10.5911	-86.7687	31.4858	-0.343711	-89.9733	71.4241	10.7499	-9.1065	45.1359	56.0938	-36.4005	34.4293	54.7279	-47.0141	96.6603	60.8699
HgM22	HgMA-5845	Halichoerus_grypus	Phocidae	Male	45.2278	-123.047	-5.27137	64.643	-83.184	0.159733	1.44402	-105.277	3.18613	1.27512	-4.50962	85.7004	48.1816	2.76898	10.4597	30.2079	3.32038	-4.99587	37.0367	92.5709	9.44353	10.8603	120.167	23.0803	-42.6251	-30.4829	15.8047	-26.9383	-20.7002	-6.95097	-89.2155	44.1222	12.1324	-88.5036	84.9786	24.449	-2.91668	59.8477	60.1307	-39.8529	45.4072	56.7128	-38.355	101.361	70.2064
HgM23	HgMA-no_number	Halichoerus_grypus	Phocidae	Male	13.7855	-130.748	-0.791011	41.2638	-95.7199	-2.83101	-22.4376	-104.594	-4.02351	-0.830456	-2.7139	82.774	44.2109	-12.1754	6.91289	30.9317	-5.4505	-2.31261	55.7039	77.5557	10.8558	38.4467	115.818	25.6424	-45.0481	-19.2875	10.1964	-29.241	-11.4535	-3.98471	-75.0863	64.3765	7.89389	-65.5089	108.749	26.1378	9.71454	56.1724	61.9976	-26.8006	49.6215	60.3567	-14.3069	99.9172	69.3714
HgU1	HgUA_1502	Halichoerus_grypus	Phocidae	Unidentified	7.50768	-121.717	6.88248	38.0581	-102.317	4.83168	-30.0798	-99.4533	1.50078	1.40378	2.09217	83.1098	51.6705	-12.1685	12.648	22.7344	12.7942	-4.09712	59.7093	74.3468	6.11298	44.9695	119.19	20.9976	-46.4578	-17.5496	12.3675	-19.5279	4.03867	-4.00332	-65.7738	65.0373	3.73898	-59.1061	103.784	20.0307	10.5267	57.1233	60.2181	-18.5103	54.1834	56.7833	-6.80122	110.266	63.1813
HgU2	HgUA_26584	Halichoerus_grypus	Phocidae	Unidentified	54.1819	-100.987	0.804222	68.5113	-58.8751	2.19762	8.42271	-89.6405	3.64082	2.75531	-0.512556	73.1876	42.2811	14.5158	9.33522	27.3636	9.28934	-3.61108	21.0874	89.1354	4.28882	-5.59559	118.179	17.6675	-33.5542	-25.8043	11.9986	-21.772	-17.7287	-3.45998	-84.0685	31.6541	2.86272	-89.2546	62.3616	13.3621	-13.7925	56.0865	53.0659	-36.4517	42.5228	52.4531	-46.2576	88.6562	58.3731
HgU4	HgUA-1955_9_23_1	Halichoerus_grypus	Phocidae	Unidentified	-9.28664	-70.7847	-7.63427	9.69036	-57.5183	-4.20237	-23.7913	-52.5841	2.70713	-1.34894	-15.457	42.424	25.9785	-15.4948	1.47233	17.6026	-7.14272	-7.37447	47.899	29.347	6.66233	48.2656	44.6371	18.5286	-28.6627	-7.68732	2.51793	-19.1543	-3.00892	-7.76257	-40.6736	38.8515	11.4471	-33.2982	52.3505	23.502	18.6423	8.56778	44.8449	-15.2268	9.90928	44.0316	8.42716	50.4009	56.9464
HgU5	HgUA-K_7941	Halichoerus_grypus	Phocidae	Unidentified	109.864	-17.7284	19.7952	90.2933	10.8744	20.362	83.8072	-40.9956	16.7035	-1.09344	-10.7711	67.1313	14.0576	35.4046	13.9209	7.36556	24.3584	-0.236022	-53.9219	64.1219	0.534778	-78.1585	65.3122	6.44348	0.515556	-45.7422	8.85548	4.11696	-30.1583	-5.18352	-68.9263	-49.5995	-14.5337	-93.5106	-42.0414	-5.84782	-53.7828	11.6316	44.5608	-55.763	-11.5808	42.5942	-105.763	6.81426	47.0868
HgU6	HgUA-LDUCZ-Z1123	Halichoerus_grypus	Phocidae	Unidentified	60.2895	-15.4249	-3.98272	40.9048	22.5048	4.63448	30.3633	-39.3377	1.30558	-57.3222	10.3851	82.8273	-30.8404	57.0474	14.7586	-57.0724	41.011	0.88778	-122.146	94.3535	8.77898	-139.301	100.917	20.3719	-49.7403	-38.1083	7.65858	-74.4854	-8.75328	-2.84512	-145.545	-41.4627	7.74788	-163.489	-38.9497	18.1847	-113.499	39.5909	65.1684	-116.243	5.79472	61.6853	-167.003	32.57	71.6018
HgU7	HgUA-XH13-4_1	Halichoerus_grypus	Phocidae	Unidentified	80.476	-86.1925	1.82917	84.939	-46.4072	3.68647	42.9956	-90.7104	3.74927	4.94376	-11.4589	68.0158	40.6063	15.7577	9.23367	16.7359	12.3712	-6.68753	-4.79324	83.1511	10.9957	-23.4639	96.1116	22.1103	-16.1385	-43.7119	4.75367	-14.0688	-19.6782	-8.88963	-83.3973	5.39363	5.15367	-95.4404	26.4077	17.0154	-15.205	32.9197	41.7813	-39.9057	17.0722	44.6185	-61.0457	59.0804	62.6848
HlF1	HlFA-1854_8_25_5	Hydrurga_leptonyx	Phocidae	Female	192.082	13.4025	12.6719	152.412	51.7978	-0.806067	159.164	-27.0185	8.73563	3.01019	-0.895178	74.575	44.1176	57.618	1.01453	16.2837	36.3704	-15.9766	-123.423	69.9566	8.70233	-165.172	57.9251	28.7318	55.1996	-48.6418	1.28663	24.6733	-36.6594	-15.6783	-105.392	-94.4317	9.33913	-147.907	-91.1598	28.623	-43.4465	16.2464	57.8838	-44.3506	-32.8733	55.0163	-135.11	-16.1418	93.3312
HlF2	HlFA-1939_12_3_2	Hydrurga_leptonyx	Phocidae	Female	168.226	50.5811	10.8176	123.494	75.4908	4.42344	144.422	5.02828	7.31454	8.31878	2.04008	76.4957	27.1992	62.4445	4.62184	3.47448	42.2805	-12.6263	-144.027	39.9114	-2.20376	-181.126	8.75178	26.6367	61.5013	-36.773	3.41194	26.7144	-35.9767	-14.1575	-87.5325	-123.664	0.330444	-132.207	-125.012	21.9524	-62.662	-0.428322	50.8464	-44.1983	-41.0385	49.53	-153.085	-53.3145	82.5333
HlF3	HlFA-1939_2_11_13	Hydrurga_leptonyx	Phocidae	Female	-25.9091	-179.179	13.0896	14.5715	-148.954	-2.79628	-57.951	-139.915	-0.666378	-5.74972	-24.2303	67.819	41.1026	-55.7002	-1.21898	35.2563	-27.3215	-16.3129	97.627	95.7222	11.1908	84.8657	134.003	36.806	-57.6308	-41.7332	-3.15508	-45.1869	-16.032	-18.5275	-68.8691	124.582	8.73532	-47.0816	156.839	36.0015	25.0988	40.3143	56.1382	-17.7016	46.9073	56.5049	14.4076	128.512	95.5801
HlF4	HlFA-1939_2_11_18	Hydrurga_leptonyx	Phocidae	Female	176.255	24.2972	11.4652	137.978	55.2416	2.03009	149.158	-15.3779	4.11169	18.2556	1.3007	74.7589	42.6975	56.5263	1.87509	13.7525	38.7356	-13.6973	-121.984	69.0698	3.68609	-164.039	47.5581	25.6213	58.5491	-43.3532	1.83719	27.1703	-32.1177	-11.2701	-92.7795	-104.505	7.50829	-145.662	-89.3069	38.5547	-47.7924	11.6833	53.0536	-37.0843	-25.7871	51.1815	-127.049	-21.109	92.7055
HlF5	HlFA-1939_2_11_23	Hydrurga_leptonyx	Phocidae	Female	80.6935	9.16066	7.6015	42.7259	42.2055	0.2947	52.2881	-30.9315	6.3328	-96.8676	-12.9066	86.7221	-66.0604	43.1991	6.0649	-94.0588	32.4303	-6.6561	-239.349	64.4262	21.423	-280.46	36.158	52.5134	-55.531	-58.4697	3.1934	-81.6487	-52.8648	-7.5729	-218.228	-112.235	14.5374	-264.449	-95.8433	49.3671	-166.915	2.31066	68.1656	-159.712	-38.5063	65.3949	-244.987	-29.7457	110.876
HlF6	HlFA-1939_2_25_2	Hydrurga_leptonyx	Phocidae	Female	181.625	63.8027	14.8677	130.421	85.9408	5.24243	156.853	14.7499	5.49843	22.3786	12.1101	74.1998	34.5818	68.7772	0.991133	13.7021	49.9011	-12.4765	-144.297	36.8843	5.60173	-181.155	5.70094	28.3075	68.3698	-30.597	1.30663	40.477	-29.1156	-13.4788	-77.7622	-121.248	6.94253	-124.117	-125.185	30.2904	-52.7323	4.45504	53.915	-30.827	-34.7704	49.7028	-128.213	-50.3813	93.9078
HlF7	HlFA-1939_2_25_4	Hydrurga_leptonyx	Phocidae	Female	173.89	64.0547	14.7854	127.591	82.8869	6.33293	153.355	16.2157	7.08263	16.2759	3.52017	78.0134	33.951	60.4423	8.17493	16.277	40.6731	-8.80077	-140.524	32.9416	0.861333	-172.483	14.6777	20.5928	65.4611	-31.3534	5.76233	38.0305	-26.7985	-8.09337	-79.9759	-119.228	1.11213	-126.212	-122.552	23.8207	-53.2245	-1.93343	60.2103	-36.2688	-37.9137	55.2711	-135.265	-52.6491	85.5073
HlF8	HlFA-1939_2_25_5	Hydrurga_leptonyx	Phocidae	Female	179.184	57.4697	19.4546	139.074	81.5199	6.43042	161.818	14.1659	6.70062	7.14039	-0.554478	73.9238	37.1758	61.3538	4.44582	15.383	47.5057	-10.9711	-144.136	38.3066	4.78662	-168.42	14.5537	37.9723	68.4345	-28.7086	2.04632	33.4421	-31.3995	-11.5914	-83.1856	-121.156	4.01462	-130.192	-120.69	38.4499	-49.9392	3.38072	58.9605	-34.8605	-36.1637	57.9939	-140.765	-49.8945	95.6422
HlF9	HlFA-1939_2_25_7	Hydrurga_leptonyx	Phocidae	Female	174.908	59.0864	11.5142	127.21	80.798	5.66212	148.695	14.6264	7.64212	4.47903	2.58122	72.427	28.1944	65.2527	4.43222	5.84883	42.1223	-10.9555	-139.308	38.4291	3.94982	-173.422	3.97132	38.2507	62.5941	-29.3219	3.10992	30.8984	-27.4026	-12.3191	-81.806	-113.242	4.25442	-126.966	-112.421	35.5213	-50.4435	3.40932	57.9153	-32.8798	-32.0876	54.3257	-132.23	-45.7436	92.8873
HlF10	HlFA-1939_4_29_5	Hydrurga_leptonyx	Phocidae	Female	82.3277	-15.3706	21.7974	52.2492	26.8865	5.17144	37.6334	-47.892	8.83284	-98.2014	14.1523	75.4042	-46.2681	56.948	3.88834	-70.5887	49.7346	-17.5545	-218.027	123.689	16.858	-263.103	108.692	48.6474	-63.531	-42.0176	1.96524	-101.622	-13.3584	-18.2473	-248.129	-43.256	12.7173	-288.204	-12.7777	44.956	-152.752	45.8088	54.8952	-163.187	4.38988	54.9767	-253.238	41.8088	104.567
HlF11	HlFA-1940_4_6_126	Hydrurga_leptonyx	Phocidae	Female	189.479	64.0991	30.1976	139.752	95.0213	14.823	169.821	12.6543	15.629	14.0124	3.52624	80.6041	34.4974	72.098	5.49388	13.7936	49.8804	-16.3635	-153.479	43.3578	4.08048	-201.927	0.797644	37.0661	70.8817	-35.4349	1.31418	25.678	-28.9107	-16.8717	-96.0262	-135.36	5.13018	-166.979	-128.77	41.4348	-62.5458	-2.98956	59.415	-44.005	-42.259	54.7394	-158.096	-58.2566	106.887
HlF12	HlFA-1940_4_6_127	Hydrurga_leptonyx	Phocidae	Female	-60.5832	-194.744	24.1915	-10.6597	-170.478	5.94367	-91.1276	-148.713	6.65297	-3.58242	-14.0558	79.7986	32.1265	-74.1004	3.49017	25.6546	-12.2419	-27.2595	121.328	87.9983	14.0205	121.267	139.33	39.0776	-70.8654	-42.9295	1.60147	-50.4767	-21.2399	-20.1588	-51.7077	145.994	6.45067	-14.4321	186.781	42.5299	38.5348	44.9091	53.0351	-5.78332	58.5398	57.3565	36.7087	136.242	107.417
HlF13	HlFA-1940_4_6_14	Hydrurga_leptonyx	Phocidae	Female	173.44	68.4137	15.1552	118.061	87.0646	9.78393	149.463	15.0007	11.6865	12.6719	1.76892	79.2711	26.1366	62.3083	6.71053	3.47756	41.1001	-10.4275	-143.265	40.0434	7.21363	-178.523	10.6048	33.6358	62.2491	-32.4139	5.65223	29.6236	-32.283	-12.4935	-80.7062	-127.689	7.96313	-131.343	-126.519	34.3934	-56.4933	0.842222	65.395	-39.7739	-41.241	65.5182	-140.152	-53.1124	100.226
HlF14	HlFA-1940_4_6_142	Hydrurga_leptonyx	Phocidae	Female	177.003	52.3189	10.9508	129.754	76.123	5.33054	149.012	8.51281	5.76074	3.59919	2.80731	72.7491	30.9802	64.8412	4.95754	6.82129	42.1945	-10.5865	-137.508	43.9463	4.09714	-173.319	11.6153	38.1366	61.5247	-31.9055	4.19194	30.2023	-28.532	-10.1578	-87.6322	-109.776	6.30464	-129.769	-106.939	35.8977	-49.1888	4.19461	60.2576	-35.5823	-30.1143	56.6126	-133.673	-39.6784	93.2031
HlF15	HlFA-1940_4_6_144	Hydrurga_leptonyx	Phocidae	Female	179.107	39.1043	10.0724	137.898	64.1583	2.40741	151.969	-2.42653	4.64271	17.5159	3.50387	72.3837	34.6497	58.2758	-3.53089	8.81054	40.8608	-16.8666	-127.945	58.2235	5.98991	-168.305	27.0418	45.3114	59.6426	-38.9427	-2.24889	29.7149	-36.5581	-15.1691	-91.5327	-107.515	9.29421	-138.24	-98.2697	45.7771	-45.113	14.479	52.7155	-36.0146	-33.4239	54.9678	-119.619	-30.622	97.2387
HlF16	HlFA-1940_4_6_16	Hydrurga_leptonyx	Phocidae	Female	174.161	55.943	12.3329	131.987	78.0587	6.89456	154.968	10.5281	14.1788	9.09509	3.48536	85.7245	34.3513	59.1274	7.82476	11.1073	42.487	-6.17364	-131.934	42.8746	2.96206	-167.399	10.8641	30.273	64.9231	-30.2095	8.27806	30.009	-30.8125	-8.41824	-81.2842	-116.426	2.51276	-124.499	-113.117	25.6235	-49.6645	6.06886	69.2382	-32.2347	-36.3971	63.5965	-140.67	-51.3508	88.5244
HlF17	HlFA-1940_4_6_28	Hydrurga_leptonyx	Phocidae	Female	155.558	68.5832	11.8043	111.149	86.722	7.94147	139.614	25.5569	6.57687	1.83574	1.84459	69.6525	22.5657	62.6177	5.64227	-3.80466	42.083	-13.2445	-138.958	26.5168	6.50047	-176.191	-0.598611	26.0961	57.5856	-25.3448	-0.0621333	26.9806	-26.697	-13.3819	-69.9711	-117.689	7.93647	-123.59	-122.959	38.2782	-54.5668	-1.77411	51.1387	-36.833	-36.2218	47.5998	-124.472	-54.6472	88.9342
HlF18	HlFA-1940_4_6_81	Hydrurga_leptonyx	Phocidae	Female	69.6588	29.3336	11.865	25.2493	47.4724	8.00224	53.7149	-13.6927	6.63764	-84.0638	-37.405	69.7132	-63.3338	23.3681	5.70304	-89.7042	2.83338	-13.1838	-224.858	-12.7328	6.56124	-262.091	-39.8482	26.1568	-28.3139	-64.5944	-0.00136	-58.9189	-65.9466	-13.3212	-155.871	-156.939	7.99724	-209.489	-162.209	38.3389	-140.466	-41.0237	51.1994	-122.732	-75.4714	47.6605	-210.372	-93.8968	88.9949
HlF19	HlFA-1959_12_17_4	Hydrurga_leptonyx	Phocidae	Female	-2.62173	-199.616	10.8752	32.905	-156.652	2.86951	-43.0345	-157.806	6.24411	-1.45743	-18.8145	78.9275	45.666	-58.971	5.36471	33.1621	-24.1906	-11.214	87.6217	116.43	9.90191	65.8224	174.75	44.3869	-55.4315	-57.9755	5.53021	-40.9831	-24.6349	-11.3261	-85.5745	123.102	8.91761	-63.3213	176.67	36.6707	21.918	52.9273	59.5238	-24.4749	52.8089	54.8475	1.25337	135.834	101.487
HlF20	HlFA-1959_12_4_3	Hydrurga_leptonyx	Phocidae	Female	190.639	-22.0185	18.1465	163.568	17.1289	4.23162	154.396	-57.2473	9.56012	16.3301	-6.61791	79.8394	60.3331	38.8284	4.74702	29.9444	30.9525	-14.5778	-104.703	95.4294	11.1226	-154.877	89.9482	31.1016	48.7449	-61.5014	3.15972	20.1151	-48.5723	-15.5371	-136.022	-72.9063	4.09512	-183.59	-39.3538	35.591	-52.9694	21.2189	59.5535	-52.9699	-21.131	56.7096	-146.997	12.1243	98.7929
HlF21	HlFA-sem_numero	Hydrurga_leptonyx	Phocidae	Female	201.985	-17.9904	5.73879	172.881	18.3981	-3.85161	164.944	-53.1288	0.609889	16.8898	-0.881844	77.0159	60.0846	45.6975	-2.14101	27.6838	39.6791	-11.7487	-118.259	101.658	12.6857	-170.232	85.868	39.1417	49.9937	-60.8993	-1.84651	19.6761	-45.2287	-14.3422	-128.504	-87.3524	9.49059	-181.942	-67.9941	36.3205	-59.3876	23.8041	58.1738	-56.5468	-19.3852	54.582	-146.727	3.35666	107.144
HlM1	HlMA-1901_1_4_15	Hydrurga_leptonyx	Phocidae	Male	171.823	-21.0427	7.48078	142.981	13.5527	2.99578	134.384	-49.9176	6.78468	18.7657	-4.99774	69.7137	56.6108	41.6122	1.33468	26.4378	35.9079	-10.8159	-93.449	94.4629	6.48868	-135.744	88.6439	27.4163	42.9194	-59.3035	-1.38582	18.0262	-46.4577	-12.2312	-112.407	-71.9889	6.56558	-159.363	-46.5752	32.4235	-32.8499	23.2516	59.73	-37.1782	-21.9533	54.5858	-129.63	14.8168	88.7165
HlM2	HlMA-1908_2_20_54	Hydrurga_leptonyx	Phocidae	Male	-54.7644	-164.627	16.5425	-9.41738	-137.524	5.84074	-75.9218	-116.673	9.87634	-4.89378	-2.21051	69.5454	31.014	-55.6358	4.32564	33.2368	-29.8656	-11.198	108.792	77.1208	10.7313	111.342	120.152	34.3966	-59.7082	-26.5122	-0.346656	-40.7093	-2.24011	-16.3469	-41.6663	132.905	7.81414	-20.2602	162.916	29.6986	33.9431	31.7263	57.3579	-12.5681	47.8276	58.7556	40.1131	130.47	91.4577
HlM3	HlMA-1914_1_29_2	Hydrurga_leptonyx	Phocidae	Male	156.491	63.7125	5.8937	115.913	77.5028	8.0192	140.53	21.681	8.9389	16.228	3.47172	70.3012	25.6682	55.0434	2.1955	4.70039	34.8603	-10.7926	-123.671	33.2396	5.3655	-153.174	8.01702	28.7807	58.1848	-25.4108	-3.0747	31.0217	-26.1779	-13.4039	-65.9899	-111.522	2.3445	-113.873	-111.172	34.2099	-47.753	-2.64758	54.5323	-31.2723	-35.9742	52.4356	-116.605	-48.1851	82.6596
HlM4	HlMA-1939_2_11_10	Hydrurga_leptonyx	Phocidae	Male	15.3827	-174.56	6.40489	47.5163	-128.404	11.0619	-20.3144	-146.816	7.43159	6.26261	-17.7478	76.6901	51.8941	-42.9318	5.16269	41.3265	-17.6976	-9.69471	72.3018	122.147	7.92319	50.6509	163.374	37.5375	-45.0528	-50.7342	5.82889	-33.3972	-19.7429	-11.5167	-92.9183	103.452	8.30029	-83.9145	143.274	34.6864	20.1466	49.4602	61.0079	-26.6417	43.8436	60.2602	-12.2173	131.533	93.9134
HlM5	HlMA-1939_2_11_11	Hydrurga_leptonyx	Phocidae	Male	-60.9872	-174.928	12.5827	-17.1676	-154.491	1.81579	-86.6458	-131.309	4.31329	-5.99601	-13.9625	71.4783	29.0503	-68.1068	-0.210111	31.1013	-32.5414	-16.3949	114.557	75.8312	10.2626	113.074	122.85	39.759	-71.1404	-33.9938	0.377789	-50.9395	-4.51703	-18.4216	-42.9898	140.124	9.38349	-14.9977	170.616	38.5429	35.1055	34.3457	58.335	-10.0836	49.9423	57.5251	39.0637	124.807	95.0683
HlM6	HlMA-1939_2_11_12	Hydrurga_leptonyx	Phocidae	Male	-27.5189	-182.031	14.6971	11.5157	-152.956	4.60503	-59.0358	-145.356	3.09043	-5.04614	-15.3313	67.841	40.378	-53.7272	-0.759167	33.6493	-26.0342	-14.1602	94.6837	94.9523	6.54273	91.1369	136.653	31.0658	-57.6457	-40.736	-3.72977	-41.8638	-16.4978	-16.1565	-65.6897	118.97	5.39693	-47.6563	160.76	26.7483	29.1545	42.3379	56.1925	-19.657	48.2089	55.5571	17.8626	135.596	88.3577
HlM7	HlMA-1939_2_11_15	Hydrurga_leptonyx	Phocidae	Male	-11.914	-182.474	10.791	25.6425	-149.089	5.39409	-45.5609	-147.223	6.94549	-2.0037	-26.0272	74.0418	49.0921	-57.4748	2.66509	40.0205	-27.3694	-15.3118	92.6279	108.407	7.84329	73.1988	158.142	37.3936	-56.5617	-49.8523	-0.321211	-46.3694	-24.8878	-15.1143	-80.6113	114.222	4.45509	-62.8385	161.604	29.5684	25.071	36.0746	54.2591	-22.1199	36.1818	52.1119	7.1266	135.701	93.1329
HlM8	HlMA-1939_2_11_20	Hydrurga_leptonyx	Phocidae	Male	185.648	33.5304	14.6737	143.109	59.5602	5.45006	156.52	-7.11963	5.33276	19.9743	0.575667	76.5013	40.9885	59.2159	3.16776	13.3344	43.9601	-13.2255	-134.251	57.6231	3.09596	-169.292	36.2722	27.8028	62.12	-45.5674	0.555056	30.4011	-40.838	-12.3358	-97.9774	-106.346	6.17686	-141.997	-98.2894	32.5744	-51.7937	7.98387	55.2916	-41.4967	-32.0166	56.0609	-138.638	-26.4488	92.1625
HlM9	HlMA-1939_2_11_21	Hydrurga_leptonyx	Phocidae	Male	175.547	28.689	9.46724	139.395	56.5587	3.98894	153.235	-4.54614	8.17384	7.04699	-1.26204	67.318	41.6559	58.6372	-0.434956	15.1973	39.1836	-16.1499	-123.288	63.0667	5.79104	-168.169	33.3051	40.097	59.5617	-42.4711	-3.79816	26.6952	-33.2885	-17.0483	-89.0911	-104.775	8.16514	-140.091	-99.2202	37.3763	-46.7697	12.3813	43.6265	-40.5771	-32.5113	49.2526	-124.628	-23.581	90.3565
HlM10	HlMA-1939_2_11_3	Hydrurga_leptonyx	Phocidae	Male	180.103	32.0895	11.4039	139.556	57.8478	2.48566	153.28	-6.4555	3.93636	14.7041	2.4713	79.1271	41.6009	56.9249	7.36316	17.4804	44.9354	-8.76544	-127.676	61.4457	5.08626	-171.062	38.8558	33.1132	58.8164	-41.2173	3.05066	32.0061	-37.3593	-10.9412	-89.1807	-108.274	6.90186	-142.318	-98.827	37.5916	-49.5231	10.4379	62.0093	-37.0075	-29.2313	58.2495	-129.802	-29.3395	92.6228
HlM11	HlMA-1939_2_11_4	Hydrurga_leptonyx	Phocidae	Male	181.913	39.0846	14.311	141.241	65.5412	5.44473	153.265	-4.03313	6.67973	1.4659	0.230867	72.9892	41.9777	61.6926	-0.0755667	11.3086	43.8652	-14.8612	-128.751	56.8965	3.64183	-164.18	37.8249	31.515	65.8969	-42.3231	-0.106767	31.1256	-40.8083	-15.0297	-92.0025	-110.129	4.32833	-136.659	-101.183	39.2544	-48.8173	10.4302	59.9109	-37.1531	-35.0959	58.4202	-130.133	-32.9488	91.5688
HlM12	HlMA-1939_2_11_8	Hydrurga_leptonyx	Phocidae	Male	-9.5226	-183.495	10.0842	26.9765	-148.954	2.5359	-42.6495	-148.433	5.7682	0.5766	-11.0171	76.6435	49.8961	-56.2377	1.1292	40.9921	-27.7711	-12.8873	85.1418	114.304	7.9467	68.7283	153.216	40.7116	-54.5395	-52.7805	0.7188	-42.0176	-26.4907	-15.7296	-82.1436	112.013	8.2084	-67.3116	152.863	37.3424	25.4557	45.4389	54.1165	-21.249	47.0274	53.7038	4.1615	137.2	99.1599
HlM13	HlMA-1939_2_25_1	Hydrurga_leptonyx	Phocidae	Male	173.168	58.7749	13.3762	129.156	83.3485	10.4488	152.84	14.1377	9.43138	5.31487	2.73148	74.1787	29.1325	65.2384	-0.209022	4.68587	42.5496	-14.2291	-144.862	42.0769	5.75718	-174.605	19.1718	31.2376	64.4447	-30.3145	0.565078	29.956	-30.2836	-13.9019	-87.1388	-120.299	4.03108	-140.085	-111.346	38.7982	-54.0223	5.09128	54.4631	-37.5492	-38.6472	52.9199	-129.805	-47.1698	89.2802
HlM14	HlMA-1939_2_25_3	Hydrurga_leptonyx	Phocidae	Male	157.917	67.8372	7.82428	110.263	83.3199	6.40738	138.511	24.7174	6.22308	10.8856	4.06877	73.3325	28.0401	64.1849	-0.174122	4.01923	42.617	-12.2041	-127.497	31.9157	2.47308	-162.355	3.85277	32.2299	65.527	-21.404	-2.49072	33.5831	-24.3694	-15.4388	-57.3576	-116.064	2.50858	-103.259	-121.169	32.7037	-40.5792	8.46277	52.6025	-19.1928	-36.9121	54.2404	-112.682	-57.2121	82.005
HlM15	HlMA-1940_4_6_146	Hydrurga_leptonyx	Phocidae	Male	164.355	59.5484	8.69979	120.017	78.7272	7.07419	140.792	13.5929	4.86059	10.9302	0.899244	81.1804	31.3286	62.1586	11.9431	3.55458	43.4316	-6.18351	-139.499	42.3333	9.65289	-169.818	15.4391	36.0596	63.6394	-29.9473	6.20299	28.2693	-30.6374	-10.5523	-80.4451	-125.52	5.90769	-134.62	-117.65	38.7705	-56.6663	1.04094	63.1306	-40.4616	-42.3299	63.5075	-132.93	-52.111	95.0735
HlM16	HlMA-1952-194	Hydrurga_leptonyx	Phocidae	Male	30.7335	-189.756	11.2292	62.0072	-148.192	2.28669	-12.111	-160.956	9.25429	-1.58363	-8.30123	73.8349	57.6868	-45.4684	-1.68091	42.8499	-16.1822	-13.275	62.0822	128.537	9.21129	42.4295	162.815	38.8112	-43.1918	-63.5382	-0.324711	-38.3027	-27.984	-16.7247	-107.106	100.932	4.63009	-100.22	142.646	31.5462	9.56617	50.4327	57.9952	-33.1666	42.3034	55.9665	-25.7986	128.798	101.088
HlM17	HlMA-1958_4_25_7	Hydrurga_leptonyx	Phocidae	Male	69.6588	29.3336	11.865	25.2493	47.4724	8.00224	53.7149	-13.6927	6.63764	-84.0638	-37.405	69.7132	-63.3338	23.3681	5.70304	-89.7042	2.83338	-13.1838	-224.858	-12.7328	6.56124	-262.091	-39.8482	26.1568	-28.3139	-64.5944	-0.00136	-58.9189	-65.9466	-13.3212	-155.871	-156.939	7.99724	-209.489	-162.209	38.3389	-140.466	-41.0237	51.1994	-122.732	-75.4714	47.6605	-210.372	-93.8968	88.9949
HlM18	HlMA-1959_12_4_1	Hydrurga_leptonyx	Phocidae	Male	72.0904	-12.1267	10.6609	49.8866	23.5446	6.267	36.0077	-38.3124	9.6361	-76.7742	11.8891	67.4911	-45.9228	55.5622	-0.0416	-74.6466	50.0546	-13.3308	-194.155	114.709	11.2576	-233.173	102.181	39.1922	-58.9012	-36.596	-2.1562	-83.3382	-23.1599	-13.2332	-214.324	-48.6777	8.1906	-252.074	-27.1334	38.0096	-138.644	42.3324	52.8662	-142.518	0.09566	49.826	-222.417	36.0902	89.5619
HlM19	HlMA-1982-799	Hydrurga_leptonyx	Phocidae	Male	21.2386	-196.361	22.3705	58.705	-153.662	5.73076	-26.7252	-163.075	7.32596	-2.43981	-7.33541	83.7035	57.4386	-50.3009	6.43086	39.4515	-16.73	-13.9461	76.2129	136.624	16.059	65.6694	177.029	34.1069	-48.2868	-60.3981	3.60306	-34.4744	-23.8377	-15.5495	-100.828	122.632	8.05826	-92.9194	165.92	30.2765	18.0632	64.1641	61.1169	-32.3545	58.3035	62.7379	-16.3017	147.188	108.511
HlM20	HlMA-24_204	Hydrurga_leptonyx	Phocidae	Male	191.862	-61.577	13.0467	158.45	-11.5017	2.35276	133.295	-88.4247	14.3032	31.2294	-11.3501	93.2708	63.2139	26.9941	4.29706	31.9324	28.102	-13.5782	-89.4217	115.408	5.94556	-137.039	116.383	33.0182	35.1869	-70.8293	5.53476	4.4548	-51.0737	-12.4827	-140.015	-54.4329	4.71546	-179.895	-22.0578	33.8021	-39.5297	36.8878	64.8094	-54.0982	-14.0491	64.454	-143.812	42.9343	100.967
HlU1	HlUA_12714	Hydrurga_leptonyx	Phocidae	Unidentified	-3.69514	-187.71	19.4867	35.7322	-149.002	5.36048	-41.5985	-151.257	7.04478	0.453556	0.386656	82.9462	48.3156	-50.1666	4.08938	38.4753	-14.4944	-10.9702	87.5041	120.926	10.4994	73.2643	161.739	25.3888	-51.0358	-47.1154	6.53788	-37.6319	-12.524	-8.61202	-81.7865	128.899	7.77108	-68.3739	166.061	22.1103	22.1431	55.3487	71.334	-24.2903	55.6537	66.9273	3.46566	153.833	95.808
HlU2	HlUA_36253	Hydrurga_leptonyx	Phocidae	Unidentified	4.78938	-155.109	103.2	40.981	-128.458	78.5689	-35.9494	-129.14	82.4292	3.62808	27.1476	75.2596	50.1909	-37.8893	18.0478	38.5023	-19.4967	-7.68033	85.3069	113.589	-50.7884	63.5754	173.882	-49.1818	-49.463	-40.1597	21.7735	-39.3998	-22.45	-4.68553	-87.6884	113.519	-53.2535	-80.1561	161.299	-59.5018	-24.3687	81.6075	35.4943	-25.0864	79.0019	25.7644	-3.67952	185.663	15.7436
HlU3	HlUA_38317	Hydrurga_leptonyx	Phocidae	Unidentified	-139.239	-136.745	16.4874	-84.2377	-138.315	5.60563	-140.384	-86.6576	4.34843	-17.9845	-18.7898	69.0613	-6.48587	-81.8005	5.76183	13.627	-48.3111	-10.765	147.656	28.7585	7.50043	163.401	71.9721	29.2458	-78.4945	-7.3387	0.980733	-43.8286	10.2861	-15.8871	16.8315	145.997	6.91883	56.9966	167.334	29.1557	53.0234	26.193	55.3301	23.2687	52.3773	53.9076	98.3038	105.876	91.4993
HlU4	HlUA_38321	Hydrurga_leptonyx	Phocidae	Unidentified	11.2423	-188.582	28.3762	53.4736	-150.525	7.38031	-27.9573	-159.309	4.89971	0.0183111	-7.02757	94.0553	61.1115	-44.0633	15.1777	46.4936	-18.0273	-5.67769	78.9951	135.294	6.60161	56.7785	179.785	27.7319	-49.2028	-53.5246	14.0406	-41.785	-31.864	-7.80119	-95.6295	119.507	5.14741	-85.5317	166.841	22.5191	18.2268	78.0048	68.3152	-25.795	71.6312	66.4286	-10.0115	160.195	96.1187
HlU5	HlUA-1843_1_8_4	Hydrurga_leptonyx	Phocidae	Unidentified	181.203	28.2479	14.6866	140.93	57.1674	4.57768	148.572	-14.5548	8.48738	14.0283	-0.974844	70.8641	46.5762	56.7867	1.23958	14.6371	38.0907	-15.1749	-118.189	63.6011	7.83628	-154.652	43.2382	32.1705	60.8852	-44.4851	0.694978	24.1949	-35.8867	-14.4421	-91.3285	-103.949	12.5689	-134.95	-94.6153	35.6196	-41.5611	11.4746	51.528	-31.8467	-31.3196	44.5451	-126.161	-23.4248	97.6593
HlU6	HlUA-1846_4_15_23	Hydrurga_leptonyx	Phocidae	Unidentified	191.621	-22.1131	14.5141	157.329	19.7435	4.15364	151.1	-56.5412	6.73414	12.3235	-6.2332	73.1779	53.8124	42.8661	-1.42566	30.7406	38.9502	-10.6303	-106.781	96.9446	7.33594	-145.204	88.1359	30.0056	42.7864	-61.1118	-2.63506	22.2372	-51.6715	-11.4517	-127.897	-75.6413	3.52364	-162.79	-53.5929	33.8583	-46.4605	22.8525	52.6474	-48.5143	-20.4105	52.4566	-140.892	11.5122	95.2939
HlU7	HlUA-1846_4_15_24	Hydrurga_leptonyx	Phocidae	Unidentified	79.9264	12.2904	19.9786	46.5416	42.7411	7.06966	52.4805	-27.8506	8.81326	-76.5961	-8.24552	68.0511	-57.7769	38.8953	-2.24064	-97.5252	16.2259	-19.7349	-229.582	54.0576	7.12936	-271.153	29.4438	40.0811	-47.167	-53.514	-2.74184	-81.4233	-43.4067	-16.1265	-201.306	-111.373	9.75596	-251.176	-104.997	35.0173	-152.63	0.69308	51.3847	-142.387	-40.0114	49.8915	-231.267	-30.1717	97.788
HlU8	HlUA-1884-1152	Hydrurga_leptonyx	Phocidae	Unidentified	30.7493	-72.0954	22.6859	52.1819	-31.5725	4.7725	-17.6052	-60.6945	5.1099	-35.6646	87.3203	66.7638	23.0034	71.6606	1.7353	2.91614	97.7919	-14.1265	-5.40196	237.497	6.7266	-34.2702	272.087	30.0595	-65.4358	33.4881	-1.6121	-68.2423	66.5707	-18.4418	-160.767	174.239	0.5213	-170.738	212.961	20.1046	-37.3319	155.254	49.3841	-82.6341	135.945	48.8849	-94.8792	229.8	93.3883
HlU9	HlUA-1885_10_20_2	Hydrurga_leptonyx	Phocidae	Unidentified	191.757	-17.4643	9.88363	159.6	22.8938	3.34093	154.705	-51.6019	7.13973	17.8157	-1.58786	69.3051	62.927	46.4958	-3.19457	30.8259	40.3089	-17.5966	-113.615	85.3033	4.52183	-154.39	73.2685	35.9514	54.9366	-58.8006	-4.49427	25.0816	-42.5312	-20.4443	-117.615	-78.5502	8.87723	-151.799	-76.343	31.0511	-36.7916	22.0628	50.1037	-37.2927	-22.3587	42.0276	-120.508	5.40834	102.286
HlU10	HlUA-1893_9_14_1	Hydrurga_leptonyx	Phocidae	Unidentified	184.635	13.3143	8.90782	148.297	46.2237	3.70812	146.771	-25.4037	6.84712	10.1763	4.34699	77.9203	40.2962	56.0168	3.26412	12.1927	41.35	-11.4893	-128.578	73.0304	7.51042	-167.432	56.9408	34.2173	49.1524	-45.6905	4.68132	20.0734	-35.0667	-10.4637	-109.609	-92.9744	7.99262	-151.199	-88.7316	31.4125	-53.4003	16.8225	63.4345	-46.6681	-22.7832	60.5965	-146.123	-8.92161	94.2965
HlU12	HlUA-1955-173	Hydrurga_leptonyx	Phocidae	Unidentified	11.8839	-182.914	15.0212	43.061	-146.757	8.75897	-21.7681	-151.366	7.13757	0.771333	-8.75053	75.5484	56.0155	-48.7971	7.53747	44.7902	-21.6466	-8.81793	75.3672	119.338	9.92317	61.9291	163.271	29.348	-48.4533	-56.7452	3.83697	-42.9325	-30.7184	-14.0047	-97.0655	102.033	1.01757	-90.6182	150.821	23.7856	19.7163	55.4533	52.8625	-30.8549	49.6285	57.16	-16.513	143.674	86.4615
HlU13	HlUA-1958_4_24_7	Hydrurga_leptonyx	Phocidae	Unidentified	184.99	14.4048	16.1192	149.62	47.6527	3.85347	153.853	-25.1998	4.94947	23.3438	0.968111	74.4535	44.9978	57.3328	4.97357	20.1796	41.1658	-9.53593	-126.31	66.6594	4.51607	-162.358	56.4252	27.5091	54.8859	-47.6235	2.66857	30.7186	-35.0841	-9.30943	-104.126	-92.3429	4.50677	-144.066	-90.4274	26.8349	-51.9436	13.495	52.768	-46.2004	-22.7694	44.7863	-136.384	-17.2382	94.6435
HlU14	HlUA-1971-116	Hydrurga_leptonyx	Phocidae	Unidentified	18.8973	-193.771	9.50887	51.4615	-146.757	12.2155	-22.7286	-159.87	9.13307	-0.726344	-22.0378	80.4971	54.4703	-48.8068	4.50467	41.7028	-18.455	-14.7769	68.5237	126.827	9.38237	43.2775	174.35	39.9395	-45.0498	-60.6553	-0.203933	-33.947	-27.9015	-18.156	-97.0698	102.458	2.76287	-97.4755	140.13	18.2899	14.0673	61.1154	63.2189	-31.5133	52.3678	62.557	-23.5552	148.308	104.758
HlU15	HlUA-36250	Hydrurga_leptonyx	Phocidae	Unidentified	0.73936	-76.8743	17.4764	38.1571	-39.0091	5.34284	-34.903	-37.8179	4.93274	-1.57684	86.0648	65.7723	51.8954	51.953	1.61544	37.3199	78.4704	-13.6861	75.8495	217.319	8.18584	53.1153	262.357	37.8656	-52.4817	48.8579	-0.63086	-41.3132	75.231	-14.066	-90.8871	211.325	1.90654	-80.0418	253.945	22.4292	15.167	152.731	52.9155	-25.7455	150.343	51.0949	-10.2317	230.231	94.1704
HlU16	HlUA-LDUCZ-Z1125	Hydrurga_leptonyx	Phocidae	Unidentified	-45.9141	-188.302	15.9374	-0.198156	-166.214	4.17371	-79.1234	-154.202	4.21011	-4.38076	-22.4437	77.405	35.7313	-65.6818	2.69161	32.9755	-38.7944	-13.3842	116.792	103.806	7.76951	118.085	134.31	28.2681	-69.1824	-45.4372	3.98761	-51.7818	-17.4789	-12.4019	-62.8839	138.609	8.65851	-51.0639	170.819	28.576	32.6598	52.953	61.9484	-8.53616	59.1657	62.5037	34.6499	140.551	99.7467
HlU17	HlUA-LDUCZ-Z1646	Hydrurga_leptonyx	Phocidae	Unidentified	-68.3997	-179.935	8.02721	-20.5993	-157.039	6.53481	-87.993	-135.071	12.6625	-4.20904	-10.6117	78.8686	28.822	-66.9583	-0.504989	26.5884	-32.8479	-16.1808	121.116	78.6089	4.76941	130.841	114.362	24.841	-66.594	-29.9312	-1.50349	-42.5283	-9.57476	-13.7928	-43.972	134.899	4.97351	-16.5262	171.789	29.1831	41.808	35.827	58.6095	-10.3768	49.9128	56.1792	48.2289	135.494	92.0616
LcF1	LcFA_86629	Lobodon_carcinophaga	Phocidae	Female	-2.01996	-138.033	7.66647	24.9164	-108.395	-2.04033	-29.1454	-108.55	-3.58763	-0.00925556	5.92034	64.2124	37.8634	-28.3203	5.90697	34.5983	5.16484	-6.09873	68.7351	72.7868	12.1768	63.9386	115.865	45.8599	-39.0489	-27.0562	3.04177	-32.4466	6.36344	-7.53873	-66.3776	76.2437	7.47837	-66.3013	113.673	37.4247	20.4418	33.3477	57.9528	-22.8926	33.4229	55.7367	1.39874	103.907	82.9846
LcF2	LcFA-1908_2_20_36	Lobodon_carcinophaga	Phocidae	Female	-67.535	-112.041	8.30571	-26.8652	-104.206	1.24281	-79.6512	-73.9401	-0.309989	1.3989	-2.45018	74.8561	23.0022	-42.1552	10.1358	31.4046	-10.9714	-0.301289	97.1095	28.8679	10.1306	118.849	85.2851	40.5605	-48.7338	-0.410578	10.8438	-25.6157	22.0801	-1.08409	-19.6147	98.8067	10.8853	0.3797	133.073	24.6705	34.7596	14.6778	62.2143	-5.3775	36.625	60.4473	55.9714	90.8825	81.3063
LcF3	LcFA-1908_2_20_41	Lobodon_carcinophaga	Phocidae	Female	-64.9459	-114.124	3.2513	-30.4188	-105.111	-5.6354	-75.5422	-80.8167	-5.4683	-7.97783	-13.8648	64.4941	21.8508	-45.0211	-0.059	25.9275	-11.3562	-7.6444	93.0641	30.1562	7.7392	109.091	59.0365	33.0212	-49.5468	-6.09638	0.3214	-23.0701	15.207	-8.6828	-23.1356	94.7431	7.267	-12.3006	117.901	29.7881	32.4569	6.95142	59.3513	-10.1847	27.0768	57.6399	47.277	87.3417	79.6667
LcF4	LcFA-1908_2_20_43	Lobodon_carcinophaga	Phocidae	Female	-65.9743	-114.785	1.49361	-29.595	-104.724	-4.51569	-78.031	-80.9314	-4.30389	2.59002	3.568	69.6262	15.8694	-48.1656	3.21921	27.4721	-13.1825	-6.96649	88.909	27.8977	9.39161	107.843	63.3364	37.4214	-52.9657	-9.6167	5.54201	-27.2163	18.4186	-8.09879	-22.4854	91.1512	7.81291	-1.20108	126.648	35.8623	30.7768	14.7494	61.914	-7.95138	33.475	58.2298	45.7472	85.0492	81.2889
LcF5	LcFA-1935_3_29_4	Lobodon_carcinophaga	Phocidae	Female	-69.1279	-119.137	4.61568	-33.0876	-106.877	-0.255222	-79.5643	-84.6732	-4.03892	6.14322	13.6313	63.2526	19.4319	-44.0975	0.655178	27.0476	-8.94719	-8.92992	91.8678	27.7615	8.53658	107.938	59.3972	33.503	-49.7351	-3.70469	-1.88022	-24.2682	20.1133	-11.4041	-20.4419	94.745	7.77838	0.362522	126.538	34.6232	32.224	14.0548	53.6454	-8.46958	33.9328	51.671	48.8427	90.3364	79.5886
LcF6	LcFA-1939_2_4_6	Lobodon_carcinophaga	Phocidae	Female	-70.7552	-121.893	10.4398	-33.6047	-114.815	-1.6119	-82.7402	-85.0164	-2.8412	-3.3591	-3.39778	67.984	18.6177	-43.9374	3.5902	25.0309	-12.7134	-6.0519	90.8987	28.2718	6.9922	111.82	63.5903	24.546	-51.6935	-4.72038	3.5668	-18.7245	24.5714	-6.4898	-23.6384	94.0414	4.125	-3.5793	131.787	20.6405	27.7605	10.1805	55.4591	-13.5232	29.4372	49.7111	49.6372	91.9256	79.7393
LcF7	LcFA-1939_2_4_8	Lobodon_carcinophaga	Phocidae	Female	-68.7525	-113.602	0.725589	-29.4883	-105.133	-2.16711	-80.0573	-77.2394	-3.18301	-6.75239	-11.6568	70.1845	17.1545	-45.5115	7.52609	25.3652	-16.6638	-5.77751	90.4645	27.1294	7.74099	107.917	56.647	30.0824	-51.5945	-8.00514	10.2287	-28.1045	15.1998	-6.49421	-21.5625	93.2932	7.24859	4.82591	129.736	32.4566	31.7814	12.8979	54.8207	-8.61199	32.9917	55.3266	49.415	88.8107	82.3653
LcF8	LcFA-1940_4_6_12	Lobodon_carcinophaga	Phocidae	Female	-2.55552	-137.579	7.66397	25.8292	-106.626	-0.270233	-28.8039	-107.867	-2.44443	-2.58502	5.71518	68.9889	38.8788	-28.8291	6.09767	31.5174	4.23208	-6.87303	68.445	66.8147	6.55397	69.5394	108.915	28.3921	-39.7684	-29.4062	6.41207	-33.5549	-0.296122	-10.8417	-66.7586	71.9269	-1.06463	-69.7796	112.569	19.8403	22.2294	27.6175	55.3055	-26.9234	25.9672	52.5982	-2.32182	102.179	78.6546
LcF10	LcFA-1940_4_6_129	Lobodon_carcinophaga	Phocidae	Female	-45.2652	-125.928	0.522911	-10.7664	-108.332	-7.62589	-62.0791	-92.5651	-6.07129	-5.17673	-13.087	62.7863	28.9839	-40.6158	0.114811	33.1948	-9.62072	-10.0587	87.5445	44.4847	14.4242	98.9053	83.6913	41.1083	-48.5212	-13.6915	-0.852589	-32.298	12.1466	-11.3017	-41.603	86.8213	12.5386	-27.0537	125.87	35.1221	28.8692	15.605	53.3836	-17.1346	26.8352	49.352	29.4457	91.9242	82.7671
LcF11	LcFA-1940_4_6_13	Lobodon_carcinophaga	Phocidae	Female	-41.6122	-132.739	8.974	-4.48628	-113.937	-0.1722	-62.0571	-97.1699	-1.6503	-1.60718	-0.482433	75.0968	29.6917	-44.706	9.9407	30.5317	-9.50563	-4.1888	87.5564	50.0283	8.1114	92.4488	95.6043	30.445	-53.3196	-18.0367	8.2897	-32.9098	9.77237	-5.908	-47.4997	92.3656	4.774	-27.9584	130.329	24.0733	30.8774	19.9103	64.9844	-19.8433	33.2794	60.5019	29.6637	109.06	78.728
LcF12	LcFA-1940_4_6_132	Lobodon_carcinophaga	Phocidae	Female	-45.0052	-129.769	1.19611	-11.731	-115.22	-4.41119	-62.534	-98.0455	-4.36589	2.78784	5.71514	68.4878	28.0502	-43.8492	4.60851	28.8776	-7.17456	-5.24079	85.3586	46.6518	9.40911	91.4188	85.5092	36.5588	-52.4484	-14.8973	5.71861	-29.6886	12.0718	-5.16379	-42.1394	89.5069	8.78391	-21.464	126.615	41.0416	29.8165	30.6513	61.2483	-11.7129	35.8795	54.0157	29.2571	93.1352	79.5606
LcF13	LcFA-1940_4_6_49	Lobodon_carcinophaga	Phocidae	Female	-47.3594	-125.824	14.0759	-9.4454	-111.333	5.8905	-66.0411	-91.7548	3.2884	-1.2669	0.0234	71.4985	28.6953	-37.3652	8.6549	30.9726	-6.4884	-4.2509	85.4626	40.7866	4.0895	101.755	90.3373	21.5446	-49.5135	-12.1836	10.6655	-29.4606	14.8119	-4.8311	-41.4923	85.7601	1.7256	-26.9184	129.113	17.7679	28.9346	21.0091	57.8413	-12.2148	34.7245	55.3985	36.4515	106.049	74.5909
LcF14	LcFA-1940_4_6_67	Lobodon_carcinophaga	Phocidae	Female	-50.2922	-122.539	2.81721	-15.7231	-107.709	-6.10939	-65.022	-88.4307	-5.11689	-3.27659	-11.4398	64.6443	24.3686	-47.6276	6.06501	30.6459	-8.8082	-6.90909	84.9523	36.5303	6.24691	97.0953	73.1686	38.6499	-51.0811	-16.823	6.50741	-27.5735	16.0821	-6.93079	-35.3166	86.1649	6.15921	-15.7771	122.427	42.5627	28.9469	10.6108	57.2684	-12.2131	24.2665	58.3071	35.0684	87.4867	84.6827
LcF15	LcFA-1940_4_6_7	Lobodon_carcinophaga	Phocidae	Female	-45.1363	-127.352	6.62622	-10.988	-109.766	-0.999878	-60.55	-93.4221	1.17632	3.03647	-1.87719	65.4062	29.9079	-40.1107	0.215922	28.2278	-7.11669	-8.09858	86.5515	46.3005	3.90152	94.0783	85.7511	29.7023	-48.2742	-14.6818	4.24292	-25.1557	12.0229	-7.11018	-41.632	86.4334	3.82552	-26.7264	122.272	30.6449	28.7937	10.6336	52.0677	-13.3954	24.8261	50.965	31.4526	96.122	80.0156
LcF16	LcFA-1940_4_6_86	Lobodon_carcinophaga	Phocidae	Female	46.5188	-117.859	1.63802	60.7401	-83.7714	-5.28828	12.9073	-102.949	-2.10518	0.4822	2.50284	67.0105	44.4628	-10.0677	5.04492	26.4485	16.7717	-4.20388	32.9783	91.2745	8.71942	17.1424	126.188	28.7329	-25.566	-37.5271	6.26352	-29.4327	-5.74896	-4.16698	-87.4112	43.6212	7.94112	-99.6636	81.3923	31.3475	10.7941	34.1616	58.8408	-30.605	14.4983	54.841	-40.6964	96.9477	81.3836
LcF17	LcFA-1940_4_6_88	Lobodon_carcinophaga	Phocidae	Female	-23.8916	-61.3981	9.27918	12.4818	-47.2874	-1.87952	-41.5205	-28.0416	0.83888	23.9047	61.8587	75.0202	51.8302	25.4674	8.95308	54.5854	56.6815	-3.39592	111.754	108.974	12.7773	127.474	149.264	34.3785	-22.5794	55.4599	6.55318	-1.6551	80.0454	-4.84262	-10.5567	154.728	10.3119	6.3649	196.941	30.5589	58.3644	85.8609	58.106	14.6268	99.3838	61.3433	63.1564	166.898	79.1179
LcF18	LcFA-1940_4_6_90	Lobodon_carcinophaga	Phocidae	Female	47.2713	-122.383	-0.514889	57.8556	-90.1675	-3.22199	13.6822	-106.401	-5.00889	-1.6495	8.3438	63.7122	46.1352	-15.4339	0.0954111	25.819	12.2253	-9.65949	34.9046	86.3672	9.41971	16.9211	121.589	40.6333	-25.0949	-40.8606	0.0278111	-27.7075	-6.2521	-9.38209	-83.1284	39.1373	10.1149	-94.6389	74.9456	36.7975	11.4591	32.749	53.6305	-29.0209	14.5557	49.4144	-32.8061	84.7498	79.4506
LcF19	LcFA-1959_12_8_3	Lobodon_carcinophaga	Phocidae	Female	23.3579	-59.8056	12.0129	41.016	-28.0809	2.2739	-9.5177	-49.1162	0.362	-28.0694	69.4927	67.3499	21.4548	54.312	5.6165	2.7757	81.5648	-6.7187	6.7823	158.743	15.013	-5.9032	193.511	35.5026	-54.2928	24.2785	4.8545	-57.6319	55.4379	-7.9301	-113.842	110.916	12.8461	-127.973	151.804	39.0053	-13.2093	101.614	58.1706	-57.3464	79.9178	56.567	-62.0517	154.315	86.1118
LcF20	LcFA-1959_12_8_5	Lobodon_carcinophaga	Phocidae	Female	45.9979	-124.031	8.55909	64.7879	-88.5786	-5.37521	12.8058	-111.247	-3.45081	1.70816	-8.79078	62.9715	49.1353	-14.6979	1.89899	28.5659	10.7241	-7.22581	34.2316	88.1803	9.49339	16.5285	127.019	35.2445	-29.3827	-44.32	0.552889	-31.5661	-11.0339	-9.21571	-85.4878	41.0976	4.11559	-99.6213	82.2947	29.6639	10.822	30.1864	52.5164	-30.4891	16.086	54.0719	-38.8299	94.9667	79.4418
LcF21	LcFA-1959_12_8_9	Lobodon_carcinophaga	Phocidae	Female	45.3923	-125.459	0.419422	59.7216	-90.1854	-5.60738	11.099	-108.908	-1.25118	3.70906	-5.126	65.632	46.4423	-16.0228	0.617322	26.8322	12.6554	-7.49138	39.8111	83.1466	11.2293	19.7857	124.641	34.6171	-27.6768	-41.6462	3.50262	-30.4616	-7.5167	-8.92048	-85.3899	37.9621	10.9893	-98.256	75.0461	30.5562	13.7311	26.9459	53.9719	-28.6602	11.035	50.3782	-28.6086	87.0553	84.1096
LcM1	LcMA_86630	Lobodon_carcinophaga	Phocidae	Male	5.88099	-131.745	8.57658	34.1512	-106.335	-5.18902	-25.9905	-109.719	-1.12582	0.298789	17.6877	72.9239	41.6981	-26.0082	9.49888	30.6662	12.0468	-5.09802	64.425	80.9654	8.24988	63.3183	114.862	28.9201	-38.499	-29.9114	8.26648	-30.5753	7.78947	-4.26952	-71.7201	75.9416	6.43678	-71.657	111.877	27.7064	20.5409	38.4225	64.7802	-22.0943	35.3116	63.888	-5.53141	121.431	84.3865
LcM2	LcMA-1908_2_20_34	Lobodon_carcinophaga	Phocidae	Male	-31.8036	-53.8643	4.7823	3.68516	-46.7005	-2.4575	-42.6159	-19.8424	-1.0085	35.609	59.5528	74.0199	52.4063	14.1807	6.9427	61.4715	45.4556	-0.9138	124.682	86.7655	16.4885	139.764	112.172	33.1681	-15.5256	50.5692	9.2845	9.26296	74.9515	-0.4025	11.1758	150.191	14.4713	34.0751	183.282	36.8121	65.1955	63.6233	62.4975	20.24	86.4098	59.0232	81.0893	144.792	86.9111
LcM3	LcMA-1935_3_29_1	Lobodon_carcinophaga	Phocidae	Male	-64.9972	-124.642	3.98372	-27.3426	-111.409	-6.09098	-79.6102	-81.9374	-1.81228	-0.7577	1.59756	67.4795	20.3627	-44.5351	6.27182	28.1842	-9.53194	-3.10178	94.3583	32.8412	9.73842	111.702	73.5706	30.5417	-51.0808	-7.54534	4.54122	-24.669	17.8236	-4.45988	-25.8689	96.8516	3.71472	-10.683	129.011	17.7625	33.5654	18.3687	58.0487	-7.9921	40.3537	56.876	44.6756	94.3011	79.8587
LcM4	LcMA-1939_2_4_1	Lobodon_carcinophaga	Phocidae	Male	-70.9982	-114.685	11.0226	-31.2054	-108.563	3.27728	-85.5943	-79.2494	-3.54222	-8.52532	-9.73806	65.8191	17.8128	-44.1764	2.70178	27.7854	-2.36186	-5.76772	94.1953	22.1716	7.97598	110.364	55.884	28.3745	-49.3175	-3.44886	1.06988	-25.7904	13.8416	-8.88242	-20.213	95.5497	7.32988	9.55788	128.889	29.9557	32.9225	11.2351	55.5492	-6.03002	34.4037	53.1474	55.1322	87.8407	75.2914
LcM5	LcMA-1939_2_4_4	Lobodon_carcinophaga	Phocidae	Male	-74.8005	-117.043	1.23519	-37.7069	-106.305	-5.77431	-80.6778	-78.0534	-4.15921	-4.0567	-6.2262	71.2217	17.7397	-50.7122	8.74079	27.133	-15.4917	-3.34101	92.866	21.5339	6.60849	113.723	51.9131	32.5958	-52.6025	-3.2415	8.48789	-25.1872	18.3395	-5.00301	-20.182	97.214	7.45719	-3.0629	129.669	26.3116	33.0235	10.2032	59.2978	-10.203	38.2019	55.2432	50.7762	84.9529	77.9818
LcM6	LcMA-1939_2_4_7	Lobodon_carcinophaga	Phocidae	Male	-62.5587	-122.031	6.22118	-27.4719	-109.814	-6.01082	-73.011	-87.0471	-3.23222	1.1746	-0.477	70.2355	20.6871	-40.4192	2.23878	26.3626	-11.8841	-4.73702	91.1597	33.5841	9.37728	110.365	68.1442	25.0537	-47.4248	-7.6948	4.83468	-26.2532	15.6921	-4.30002	-27.1115	95.6041	8.30808	-11.3811	131.837	24.2068	32.9126	15.6706	60.4953	-10.8829	34.3557	57.0605	47.746	94.9263	78.4386
LcM7	LcMA-1940_4_6_10	Lobodon_carcinophaga	Phocidae	Male	24.6595	-62.0237	5.5711	39.3637	-26.6784	-0.4829	-9.4785	-46.7044	-0.1166	-22.0549	58.8371	72.2013	22.5616	52.1046	6.1733	1.8408	79.0663	-2.5108	9.2572	151.481	15.6019	-13.4121	189.964	43.658	-50.3681	21.915	6.706	-56.3855	56.3401	-2.4608	-114.848	102.467	15.5415	-128.461	141.579	37.614	-14.4657	98.2394	56.0602	-56.1011	83.5449	59.6595	-63.2139	150.072	90.141
LcM8	LcMA-1940_4_6_58	Lobodon_carcinophaga	Phocidae	Male	-28.6202	-106.509	-1.04217	-1.82953	-89.5674	-3.35507	-42.1236	-77.5963	-0.766067	-1.59843	-9.6341	56.1308	27.5815	-36.7476	-0.715467	29.924	-6.7825	-7.73437	73.622	37.9984	8.12303	81.3318	66.1925	30.5446	-40.9282	-17.8283	-1.77087	-27.1042	8.3706	-8.88507	-45.2647	66.7887	6.74133	-38.3935	98.8834	29.5462	24.8099	10.1657	53.5112	-15.5269	21.2617	53.2378	19.3858	78.8065	75.4742
LcM9	LcMA-1940_4_6_63	Lobodon_carcinophaga	Phocidae	Male	41.1132	-134.745	0.576222	57.5384	-100.442	-4.35948	8.61266	-116.116	-3.78098	-1.67224	5.07079	72.976	44.6375	-17.6143	5.95742	27.9185	14.9463	-3.32648	45.2393	85.7629	8.22002	30.9615	124.389	30.0026	-28.8622	-38.5207	5.89312	-32.2111	-1.85731	-2.44608	-86.7175	48.384	8.91762	-94.2579	84.4181	27.2468	13.9484	32.4772	54.9183	-29.9639	19.6813	55.1255	-28.1598	94.837	81.4753
LcM10	LcMA-1940_4_6_77	Lobodon_carcinophaga	Phocidae	Male	48.7641	-127.652	4.09379	64.5634	-97.1074	-4.44861	14.7891	-117.299	-4.43391	7.10577	-15.9273	61.0287	46.7786	-17.7279	-0.597411	26.981	13.6287	-8.51381	39.8384	87.4679	10.2504	16.3083	124.034	38.8675	-25.1315	-43.9745	-1.47381	-29.4522	-8.03041	-8.23991	-88.2721	41.9801	6.13429	-95.6023	74.45	33.1448	11.7618	26.8646	52.0645	-28.8455	10.6003	49.399	-30.2001	83.0502	78.3982
LcM11	LcMA-1940_4_6_8	Lobodon_carcinophaga	Phocidae	Male	26.3348	-63.1601	13.3768	44.0722	-24.9733	-2.49616	-11.5668	-50.2398	0.08904	-28.7294	65.6296	69.2697	22.1036	50.4238	6.64194	-2.0744	80.076	-5.71616	9.6475	153.937	7.99614	-12.2361	192.18	33.4324	-54.5672	21.6515	6.47074	-56.7658	58.297	-5.25356	-118.12	103.832	7.18694	-130.374	147.926	32.3503	-13.8573	91.2962	61.2591	-57.734	74.0294	59.2907	-67.748	161.117	85.3587
LcM12	LcMA-1940_4_6_85	Lobodon_carcinophaga	Phocidae	Male	50.4561	-133.749	2.21546	67.9686	-94.394	-4.14804	10.7917	-119.15	-2.35304	0.958089	-4.92406	68.0944	49.4438	-16.7642	5.44036	31.4812	10.8403	-5.64084	37.5461	90.8998	7.40746	14.2392	130.256	34.269	-29.719	-46.3705	4.92336	-34.5523	-9.56756	-5.69344	-91.7945	45.1431	5.42926	-101.112	81.5205	28.3382	9.51699	33.5641	60.2966	-32.6326	12.1528	51.2064	-38.6892	99.4645	82.2977
LcM13	LcMA-1940_4_6_89	Lobodon_carcinophaga	Phocidae	Male	-41.4324	-119.825	7.79641	-6.55014	-103.389	-2.32059	-58.4313	-85.2156	-3.76309	-3.31474	-5.65466	68.1478	30.4388	-38.3146	3.80661	31.9137	-2.58246	-5.37159	84.2725	46.4882	7.00961	93.8136	90.9672	37.9071	-43.3737	-12.1022	1.14881	-26.1227	13.1987	-7.20349	-36.8438	88.4441	7.39071	-17.2351	131.25	35.0273	31.2441	24.6758	57.7265	-11.6376	34.4482	54.4715	34.9629	100.356	77.5484
LcM14	LcMA-1940_4_6_92	Lobodon_carcinophaga	Phocidae	Male	-48.6517	-137.881	13.9692	-12.2346	-119.919	-0.826356	-67.9502	-100.519	-2.06786	-0.319156	2.42994	67.4294	24.2274	-41.1064	1.13164	29.493	-4.99796	-8.95616	89.2472	50.2112	5.92744	101.284	95.3897	33.3677	-47.885	-15.0132	1.41594	-29.6579	15.5574	-9.28866	-40.1915	94.0829	5.97334	-17.7862	140.292	33.7696	31.4073	26.8374	55.0734	-9.79816	39.8521	53.3919	35.7014	103.157	81.3162
LcM15	LcMA-1940_4_6_93	Lobodon_carcinophaga	Phocidae	Male	49.4887	-130.434	-1.78447	69.0544	-92.634	-10.4243	9.95583	-112.237	-9.18907	5.48053	-13.2646	64.3417	47.7538	-15.3933	1.33143	27.5593	14.1157	-6.10767	37.9468	88.3377	14.2938	12.7898	131.074	40.9397	-26.0655	-44.1725	1.28053	-30.9762	-7.81782	-7.87487	-88.0336	39.6831	14.6041	-100.788	81.8324	37.7731	10.7795	31.8209	58.3384	-30.6671	12.2229	57.3617	-36.761	92.8226	87.6552
LcM16	LcMA-1949_4_6_8	Lobodon_carcinophaga	Phocidae	Male	53.0155	-128.443	11.8656	70.7529	-90.2559	-4.00742	15.1139	-115.522	-1.42222	-2.04874	0.346956	67.7585	48.7843	-14.8588	5.13068	24.6063	14.7934	-7.22742	36.3282	88.6547	6.48488	14.4446	126.897	31.9212	-27.8865	-43.6311	4.95948	-30.0851	-6.98564	-6.76482	-91.4393	38.5492	5.67568	-103.693	82.6434	30.8391	12.8234	26.0136	59.7479	-31.0533	8.74676	57.7795	-41.0673	95.8339	83.8475
LcM17	LcMA-1951_6_25_4	Lobodon_carcinophaga	Phocidae	Male	49.9632	-133.768	11.0558	68.5781	-97.5656	-3.26756	11.5919	-117.996	-4.29176	4.38631	-8.96947	68.6762	47.9759	-14.8772	4.65394	29.2915	15.0477	-4.95046	37.9766	95.3566	4.04214	23.1386	127.846	31.096	-26.2594	-44.4212	5.37754	-32.2217	-9.47817	-7.32556	-90.1333	42.0449	1.96674	-106.525	82.7204	29.1916	7.98331	37.5705	58.9627	-31.182	19.2273	53.1074	-39.1265	97.9723	84.9325
LcM18	LcMA-1956_12_8_6	Lobodon_carcinophaga	Phocidae	Male	53.2719	-135.761	8.96756	71.445	-98.6954	-5.31584	12.8712	-121.787	-4.62094	-4.19983	7.5146	68.4657	47.9129	-10.5963	1.36546	30.1	16.0473	-6.95044	33.9021	92.3418	9.64066	24.0042	127.665	29.0381	-27.7943	-41.7575	0.540056	-34.0614	-8.8674	-8.65064	-89.4562	39.6848	7.35886	-106.519	79.7066	31.9959	8.92267	35.4244	53.7614	-33.6145	19.3266	53.2108	-39.7192	95.6675	83.5567
LcM19	LcMA-1959_12_8_10	Lobodon_carcinophaga	Phocidae	Male	43.421	-134.183	4.78491	68.5519	-100.287	-4.60439	6.8884	-121.03	-6.61739	-0.7442	4.73604	69.571	50.3293	-18.9404	6.34461	30.8066	11.9954	-5.73289	41.5271	91.5844	8.61631	19.4525	134.908	35.4301	-26.6576	-46.9636	4.20241	-31.2307	-9.91576	-6.54559	-91.9541	48.2639	4.84721	-104.423	93.6121	34.8381	9.8725	34.9367	60.1925	-31.1735	17.7995	58.8391	-34.2296	94.033	84.3077
LcM20	LcMA-1959_12_8_18	Lobodon_carcinophaga	Phocidae	Male	46.5334	-125.627	8.04474	64.2735	-91.2252	-2.94416	10.0257	-112.391	-3.40636	-0.502967	-0.0544667	68.6064	47.3012	-16.6763	4.13444	31.8913	8.04763	-7.39036	36.8617	89.7518	5.99204	18.6713	126.07	30.0513	-27.0569	-42.6888	4.35974	-30.7802	-12.9322	-6.50846	-88.0453	44.1373	7.62514	-99.034	87.2496	28.4413	8.63553	37.0615	54.3186	-31.1994	23.4841	58.3591	-34.07	93.2072	75.9273
LcM21	LcMA-1959_12_8_2	Lobodon_carcinophaga	Phocidae	Male	-44.1407	-126.746	2.08467	-6.24334	-111.758	-6.19913	-64.6084	-92.9248	-5.02543	-0.230744	2.80908	68.283	26.5113	-45.6609	5.68337	29.8298	-8.67572	-4.29783	83.9068	43.6514	9.88257	98.5393	83.0015	29.9636	-49.4188	-17.2692	5.64347	-30.1962	12.4673	-4.40083	-41.6591	87.632	7.11517	-25.6967	129.78	26.6326	32.8447	23.6328	53.8368	-15.0564	39.2601	52.0995	32.9924	103.779	74.5784
LcM22	LcMA-1959_12_8_7	Lobodon_carcinophaga	Phocidae	Male	54.6506	-128.963	0.536844	70.7685	-88.0612	-5.53366	14.0791	-112.309	-7.01716	4.47424	-10.7052	71.0672	50.8217	-7.8852	3.79794	26.4684	20.0888	-5.49416	37.3701	95.1853	8.89204	14.4294	139.077	33.8964	-29.7115	-41.1114	3.68874	-31.9859	-5.2083	-4.38046	-93.5763	39.1435	8.35994	-111.241	76.915	25.9984	10.0635	41.6179	64.9161	-37.9678	22.5645	62.9077	-43.7035	100.331	84.2392
LcM23	LcMA-1959_12_8_8	Lobodon_carcinophaga	Phocidae	Male	-51.1655	-130.453	2.30649	-11.7035	-111.938	-4.76811	-67.1216	-92.2377	-6.57311	-5.2843	-18.0252	68.3405	27.125	-43.0258	4.93549	30.5179	-9.90144	-4.54151	87.3181	42.0345	7.59689	99.8995	85.0529	39.7341	-48.8125	-14.9074	3.39889	-27.1364	14.5891	-5.30741	-38.5156	86.7053	5.19529	-24.3592	126.033	32.2594	32.2592	13.6988	58.4861	-13.73	31.1162	56.9893	33.8149	89.961	84.5009
LcM24	LcMA-1981_1323	Lobodon_carcinophaga	Phocidae	Male	-41.293	-122.261	6.00687	-3.72737	-105.8	-3.57223	-59.1935	-89.1896	-1.21483	6.35513	10.0306	73.0993	29.4008	-40.2677	8.38527	31.9642	-2.92864	-1.79413	85.6487	52.2124	6.39317	95.1821	98.7275	29.4	-44.9973	-16.8424	8.87197	-24.5796	13.6242	-1.36983	-39.5794	91.3494	5.43317	-20.2126	134.673	28.9313	34.1275	18.193	59.8794	-11.8997	29.91	59.5348	30.447	97.0436	78.5738
LcM25	LcMA-1981_1325	Lobodon_carcinophaga	Phocidae	Male	-41.9426	-125.417	3.86943	-9.77686	-108.864	-1.72347	-57.9211	-93.4203	-3.18077	-7.85526	-11.5218	61.6092	28.3965	-40.0379	0.752733	31.3507	-10.5446	-7.24657	83.5204	47.8083	11.2038	90.5407	82.8174	30.6596	-46.0077	-16.6291	-4.89417	-31.4811	10.3306	-12.1997	-40.9702	86.8434	1.21753	-30.3522	120.757	19.9095	25.4936	16.5253	52.7569	-19.1416	31.3238	48.8976	27.8405	100.326	76.9387
LcU1	LcUA_36258	Lobodon_carcinophaga	Phocidae	Unidentified	-1.72869	-122.497	-1.87511	22.1953	-99.1424	-7.73621	-25.3893	-99.9685	-5.88641	-0.729289	0.755467	66.5086	38.4507	-27.662	4.07169	29.9331	6.66247	-3.49731	63.9716	71.2157	11.0143	58.3085	115.826	32.9439	-38.9374	-26.4339	4.45789	-28.457	6.19007	-3.36231	-62.4509	74.3077	10.8333	-58.6886	108.976	24.8959	20.325	32.9271	59.0463	-20.3781	27.975	55.5632	-0.152689	101.774	81.5767
LcU2	LcUA_36265	Lobodon_carcinophaga	Phocidae	Unidentified	3.45761	-128.688	2.27439	28.5678	-96.2629	-2.76391	-23.3371	-100.032	-2.55711	0.820511	-10.1566	68.1162	37.9585	-27.7507	8.54479	29.755	10.6479	-2.04841	62.0722	71.1442	7.80039	59.149	112.162	27.674	-37.0017	-28.285	4.45399	-28.5471	7.55276	-3.82341	-66.4261	70.8978	8.23859	-68.3952	104.705	22.5386	22.4159	36.9973	58.248	-21.9226	34.479	60.7929	-4.40779	108.492	75.5132
LcU3	LcUA_38325	Lobodon_carcinophaga	Phocidae	Unidentified	1.08636	-133.327	3.5659	27.2007	-100.6	-2.8283	-27.5071	-104.435	-3.6226	-0.365044	22.3921	65.5599	37.9796	-25.5834	5.8846	32.0835	7.13679	-5.1457	68.1429	77.1677	10.4305	62.2599	118.613	38.1765	-38.4462	-27.3106	6.3323	-31.2303	5.90739	-4.2741	-68.7684	78.3949	10.1418	-65.5163	114.421	28.6186	19.5782	37.0142	60.2539	-20.1174	34.789	60.1557	0.173756	99.0952	81.58
LcU4	LcUA_38329	Lobodon_carcinophaga	Phocidae	Unidentified	2.31062	-134.141	8.02756	33.6376	-103.513	-4.00124	-29.5819	-107.381	-1.65374	0.723722	-2.36897	71.0063	42.3159	-25.2942	8.79096	31.1181	8.43533	-1.61454	63.8343	77.5048	7.19406	61.1773	118.256	28.1609	-40.5754	-25.7091	6.83216	-30.138	6.69813	-5.03474	-67.5051	74.8009	4.52656	-69.4652	112.192	22.0167	20.9056	32.9381	61.4957	-24.4293	30.1153	58.0013	-3.81668	110.365	78.5338
LcU5	LcUA-1844_10_29_18	Lobodon_carcinophaga	Phocidae	Unidentified	-65.8163	-116.245	7.76772	-28.6241	-108.351	-2.61488	-80.4543	-84.0339	-2.43728	-3.72049	-9.55504	68.6855	28.0382	-39.4621	1.16242	30.184	-9.38344	-5.33828	95.2173	32.9163	7.70052	110.956	59.7721	30.628	-46.7742	0.723456	0.0428222	-22.2716	21.3594	-5.68558	-20.1397	97.9003	8.79142	-4.12639	125.192	30.4942	36.5189	12.5497	55.4117	-7.03779	36.7627	55.719	49.0393	83.7266	83.8919
LcU6	LcUA-1844_11_16_4	Lobodon_carcinophaga	Phocidae	Unidentified	-59.1495	-113.123	4.53743	-25.5191	-101.895	-3.45717	-71.3889	-78.174	-3.14097	-1.1151	-6.40171	71.6777	18.9026	-41.4901	5.87103	28.9881	-6.64791	-5.12147	90.7566	34.2183	10.3818	108.465	60.1488	27.7048	-47.561	-6.84751	6.65803	-20.1563	23.5395	-4.42587	-23.3027	92.5866	10.0401	-11.0004	123.551	26.6082	32.8218	11.705	64.8347	-9.8914	28.7877	60.0543	51.3539	97.3347	84.1586
LcU7	LcUA-1901_1_4_10	Lobodon_carcinophaga	Phocidae	Unidentified	-70.298	-115.857	6.89398	-30.5766	-109.399	-4.73432	-82.9147	-80.2426	-2.58742	9.32637	13.0018	69.3342	22.2847	-40.2476	2.19058	28.3865	-8.61978	-6.15802	98.6196	34.25	9.04828	117.879	72.5086	38.918	-45.9711	-0.105578	3.02608	-19.2485	22.0737	-7.78802	-16.0951	102.511	6.45638	-0.279933	134.001	29.2688	42.1116	15.3685	53.0654	-5.80843	42.2023	52.328	52.7412	91.4029	81.2763
LcU8	LcUA-1910_9_19_3	Lobodon_carcinophaga	Phocidae	Unidentified	-72.8507	-118.143	5.88618	-32.7773	-108.053	-5.39242	-82.4449	-79.4002	-7.53152	-3.60154	-3.38466	64.0927	16.1773	-47.3967	7.49558	28.3568	-12.2222	-6.47702	90.5216	29.193	9.54118	112.593	71.8899	36.9323	-52.1029	-2.10816	5.24258	-26.3952	19.7648	-8.08742	-17.4341	94.7038	7.48798	5.82516	130.529	28.6883	30.9941	11.5925	55.5039	-8.79814	32.3375	52.755	52.8331	88.396	80.319
LcU9	LcUA-1939_2_4_3	Lobodon_carcinophaga	Phocidae	Unidentified	-63.721	-118.925	5.26507	-27.3584	-105.081	-2.56003	-72.5659	-82.5551	-1.90073	-12.3232	-25.2098	61.5326	18.4256	-45.5237	4.14467	25.4608	-10.2788	-5.76483	88.4788	32.7891	7.15287	105.817	74.6732	35.1575	-48.7169	-12.6952	4.85537	-22.9048	13.1094	-8.43673	-22.818	89.4717	6.05977	0.372044	129.003	33.4448	32.8034	13.5068	55.5907	-10.4334	32.7459	51.1182	42.4223	85.6787	78.5021
LcU10	LcUA-1939_4479	Lobodon_carcinophaga	Phocidae	Unidentified	-50.1327	-125.73	0.857178	-9.16027	-108.214	-1.76422	-70.0313	-89.7777	-0.971022	-2.82997	-2.50144	75.3304	25.8208	-43.3242	10.3915	27.9801	-7.96474	-1.14572	86.3667	40.264	8.80478	99.3199	80.7842	34.5528	-52.8859	-14.0066	12.0527	-26.7408	16.7717	-2.19932	-39.2259	88.4144	6.28548	-24.5595	127.232	26.353	31.8882	20.422	67.4269	-15.847	34.398	64.2719	35.3369	96.17	75.2952
LcU11	LcUA-1940_4_6_11	Lobodon_carcinophaga	Phocidae	Unidentified	26.7069	-64.0317	7.4729	45.0366	-25.1329	-0.4058	-15.9599	-50.2274	-0.154	-30.4867	74.7299	73.0076	22.4781	52.6287	5.0486	1.15856	81.0005	-3.0189	10.7835	164.58	4.5224	-6.57854	201.857	30.3302	-51.7638	20.1292	6.4381	-56.942	58.3916	-3.8942	-122.625	111.169	5.3652	-135.574	152.75	31.0787	-14.746	100.081	60.0677	-59.8992	82.4056	62.633	-69.113	169.169	82.7798
LcU12	LcUA-1951_8_28_15	Lobodon_carcinophaga	Phocidae	Unidentified	51.2099	-125.939	4.53681	70.0842	-86.9718	-4.02549	15.0522	-117.944	-7.44599	3.74599	-11.9603	65.2742	47.6322	-7.18046	1.89171	26.7721	11.8391	-4.30259	32.7871	90.5263	5.66851	12.245	125.888	33.3376	-30.2437	-42.9636	3.69201	-29.5759	-11.5781	-6.57709	-89.876	39.6508	5.09161	-100.415	75.8517	33.613	11.6163	34.1579	54.0901	-35.6013	15.1002	53.2199	-37.5679	91.0435	79.6052
LcU13	LcUA-1981_1324	Lobodon_carcinophaga	Phocidae	Unidentified	-42.6941	-126.203	7.50749	-8.21918	-113.746	-2.97461	-63.5898	-95.4092	-0.930411	-1.52198	-7.71027	68.2311	25.2449	-45.3447	1.02079	30.4348	-6.33457	-9.77911	80.4018	41.441	12.2623	94.1449	84.0854	35.5425	-50.6258	-19.0834	2.23109	-30.9663	14.6288	-9.51491	-41.8271	86.4985	8.54179	-30.4573	125.034	30.3897	30.2653	20.5075	58.2205	-16.3648	29.8342	52.6175	31.4601	100.478	82.4209
LcU14	LcUA-1981_1334	Lobodon_carcinophaga	Phocidae	Unidentified	-43.3446	-125.617	0.32	-8.747	-109.681	-7.2369	-60.5543	-94.7094	-6.5844	-3.0068	-11.0172	69.9778	30.3946	-45.0622	1.8959	31.4445	-7.59256	-8.4156	86.4558	43.7967	9.8286	97.1021	81.7881	34.635	-53.9222	-13.0602	-0.6829	-30.8053	12.537	-9.2625	-46.3894	86.0182	10.3771	-30.8137	122.06	33.4198	31.6191	14.3564	60.7373	-17.6969	27.5417	59.2815	29.0596	90.8507	87.0662
LcU15	LcUA-K_7903	Lobodon_carcinophaga	Phocidae	Unidentified	100.736	-58.4042	4.4965	92.5082	-26.7608	-1.0878	70.3298	-69.5179	0.7311	-0.306056	-0.306711	64.7526	38.4654	18.4543	3.5056	11.6857	25.4998	-7.0768	-27.2505	91.0393	7.5526	-50.7225	110.213	28.2017	3.56214	-44.7515	2.7728	-19.0649	-21.7722	-6.6224	-90.4374	-22.3828	4.7101	-125.413	-6.63541	29.4144	-11.5216	27.8923	53.9746	-33.4851	-6.10071	54.6783	-83.2034	45.0046	79.2874
LwF1	LwFA-1908_2_20_11	Leptonychotes_weddellii	Phocidae	Female	0.650267	-107.68	0.611211	22.3776	-86.0113	-4.42759	-22.3609	-88.2558	-0.269589	4.54567	-26.7813	54.9683	33.1872	-42.1879	-4.48419	25.9893	-24.9304	-11.3872	65.8173	58.2129	4.97741	67.2302	96.4959	19.6197	-33.5943	-43.02	0.152511	-26.2684	-23.6888	-8.47859	-68.5641	56.5327	14.3781	-69.4967	93.6073	28.0376	20.3305	16.296	48.8382	-12.0763	15.4732	53.3005	3.70017	99.8598	68.1149
LwF2	LwFA-1908_2_20_20	Leptonychotes_weddellii	Phocidae	Female	14.0346	-115.549	-1.27271	36.8777	-88.8279	-3.40111	-14.4534	-99.0778	-4.96461	-4.18303	-15.1853	58.2022	43.9702	-37.1492	1.02979	35.3144	-20.7917	-5.88411	62.4442	73.026	14.9466	50.6054	121.727	28.9857	-33.8779	-47.6231	-4.99321	-25.649	-29.317	-11.7109	-83.8851	53.4621	5.90099	-88.3356	100.361	19.3769	9.22557	22.73	50.6333	-20.6514	18.0526	50.659	-20.1872	104.893	71.9693
LwF3	LwFA-1908_2_20_21	Leptonychotes_weddellii	Phocidae	Female	13.5124	-114.193	4.83808	37.7045	-86.4872	-0.738522	-16.6583	-96.1709	-3.03602	-1.0918	-23.5255	53.7276	43.5247	-37.3292	2.31048	34.5586	-21.0033	-5.43532	62.212	73.1282	12.4035	53.612	110.187	30.2861	-32.7638	-48.6001	-4.02442	-25.9659	-29.5059	-10.7489	-81.6279	50.5557	3.63448	-87.2303	87.3285	18.2666	12.7897	23.7574	49.8303	-22.2867	15.8693	48.716	-19.2634	101.802	72.4244
LwF4	LwFA-1908_2_20_25	Leptonychotes_weddellii	Phocidae	Female	8.61434	-107.037	2.15747	32.2613	-83.1308	0.179867	-18.8749	-89.1148	-3.77373	-1.64546	-16.3132	53.3259	36.7431	-35.9604	-3.61063	28.9633	-19.7482	-10.8311	66.5878	63.3413	6.33717	65.176	106.079	22.4741	-31.6838	-41.8309	-5.58363	-24.6329	-24.1614	-13.7864	-75.6109	54.9066	3.58077	-81.7651	93.9758	17.1603	12.1103	22.6234	47.0518	-13.9036	20.5355	48.9335	-7.12096	97.7095	70.4695
LwF5	LwFA-1908_2_20_62	Leptonychotes_weddellii	Phocidae	Female	9.54956	-47.6394	6.86048	30.6143	-17.5026	4.12478	-22.039	-28.7733	5.69938	-9.61094	47.982	57.9517	30.2074	34.7385	0.55568	19.8076	53.3919	-7.88212	41.786	147.846	10.9257	28.2774	191.897	26.7807	-40.3768	18.7536	-0.12782	-37.9323	40.5233	-8.80252	-98.3279	117.198	7.14748	-103.618	161.283	24.8679	-2.71344	95.2451	52.812	-32.1804	86.6868	51.5725	-36.1409	173.372	74.0609
LwF6	LwFA-1908_2_20_63	Leptonychotes_weddellii	Phocidae	Female	5.30836	-46.2408	2.34018	29.3034	-19.5032	0.82918	-23.2245	-29.189	6.59048	-6.46664	61.0168	65.7353	33.9588	33.2791	3.28208	22.6756	51.7039	-4.87372	58.8037	148.688	8.02808	47.9135	197.208	24.9282	-38.5424	23.9281	6.08738	-34.0627	43.2289	-4.88612	-88.4865	133.974	6.70968	-95.3869	168.19	16.1072	10.7644	100.21	47.6866	-25.8617	96.1331	51.6911	-15.9952	174.021	70.7502
LwF7	LwFA-1940_4_6_21	Leptonychotes_weddellii	Phocidae	Female	33.7461	-115.343	5.92388	50.8644	-85.6877	2.11648	2.9979	-104.411	5.50978	1.788	-15.2818	61.0133	47.324	-30.9119	-0.0147222	34.2003	-14.8075	-8.80962	48.9015	81.9588	2.43438	36.2605	124.196	14.9352	-21.7823	-56.2538	1.95928	-21.7641	-33.8708	-10.0274	-89.9236	41.5899	-0.692022	-100.993	88.9791	8.02538	5.6144	27.6196	50.2968	-19.8537	19.0729	52.5433	-31.6245	100.603	69.5063
LwF8	LwFA-1940_4_6_22	Leptonychotes_weddellii	Phocidae	Female	-109.078	-36.0618	1.52046	-81.9859	-51.9172	-0.132944	-97.1746	-3.65012	4.47326	-21.4638	-2.80752	60.8248	-29.2822	-47.4716	4.56496	-12.2845	-37.5998	-5.30324	81.1349	-48.551	9.82416	119.573	-40.1847	19.2383	-55.9386	22.4309	2.33936	-32.5809	24.2602	-9.12384	36.3372	89.1719	3.47666	77.3848	104.308	12.813	26.1082	-7.36132	49.7474	16.9186	23.3589	53.2301	98.2413	35.0347	69.4197
LwF9	LwFA-1940_4_6_23	Leptonychotes_weddellii	Phocidae	Female	35.0011	-105.533	2.031	51.1437	-76.2763	2.356	5.04663	-93.9521	-1.632	-2.14597	-19.1176	58.05	47.4318	-28.2569	7.5842	36.5249	-11.2966	-0.5514	46.8368	76.0324	17.1345	23.9536	124.403	31.3369	-21.1857	-50.7289	-3.3647	-21.2331	-31.7893	-10.0202	-87.1204	30.2688	-1.1076	-100.841	79.855	10.9984	1.37213	26.2024	50.592	-27.6571	14.6236	44.1859	-42.9407	99.9925	69.6801
LwF10	LwFA-1940_4_6_24	Leptonychotes_weddellii	Phocidae	Female	-106.09	-40.7476	-0.676944	-73.2533	-56.5938	-0.548844	-96.6072	-8.47246	-2.27394	-11.3116	-2.20166	59.1077	-25.8167	-50.0363	-0.854544	-12.4767	-37.765	-7.79684	83.4908	-40.8247	11.0384	119.995	-26.3888	24.1895	-56.4923	19.4368	-2.18434	-35.6472	18.7767	-11.5785	29.2062	89.6584	4.26776	68.295	105.331	17.5504	27.4266	-2.29646	51.2712	13.7817	20.9978	49.6919	96.5016	41.8288	69.1301
LwF11	LwFA-1940_4_6_25	Leptonychotes_weddellii	Phocidae	Female	-105.769	-41.0033	3.05988	-75.1215	-59.5208	-0.974022	-98.5632	-6.28501	1.48348	-18.2237	-0.737811	58.6912	-23.6325	-49.7451	2.21348	-9.7922	-34.9658	-5.79342	83.538	-40.1927	13.993	121.254	-17.1605	27.2922	-52.5206	20.3451	-4.78222	-34.2564	17.972	-11.3149	29.705	89.4911	3.26918	63.4748	105.149	14.6888	26.33	-0.881611	49.8887	13.1644	28.1859	47.1529	90.0667	43.6732	66.7954
LwF12	LwFA-1940_4_6_27	Leptonychotes_weddellii	Phocidae	Female	30.2588	-108.575	3.7124	48.6294	-78.5546	1.902	-0.244722	-94.3303	1.4741	-1.09642	-12.7623	59.9308	44.7721	-28.7764	3.8978	34.1115	-13.5213	-3.2725	46.6218	80.5689	13.264	36.3761	116.85	23.7704	-23.0154	-48.9759	-1.1487	-18.9004	-30.6306	-9.3196	-84.7402	40.0043	1.1018	-98.0266	81.786	13.5418	4.21118	30.5279	48.6332	-27.889	21.4215	45.922	-37.2732	101.87	66.4286
LwF13	LwFA-1940_4_6_32	Leptonychotes_weddellii	Phocidae	Female	-104.708	-37.857	2.44098	-76.4804	-55.9175	1.83078	-95.1776	-7.44247	-2.26232	-20.9863	-3.07037	61.1084	-24.0967	-46.0872	4.59978	-6.52461	-32.2079	-5.70832	78.6503	-43.9263	12.8791	123.102	-22.166	23.3602	-49.5943	20.3422	-1.29132	-31.6081	20.5904	-9.23022	31.6596	87.7651	3.29918	77.9229	98.9293	14.7237	26.7521	-4.53877	49.7812	15.9479	25.2971	49.6365	96.9289	38.3454	68.5155
LwF14	LwFA-1940_4_6_35	Leptonychotes_weddellii	Phocidae	Female	29.5904	-115.862	1.50029	49.7939	-88.3359	-2.46511	-0.0687556	-101.975	2.52149	-3.75226	-12.1823	61.2445	43.9629	-29.2433	3.12629	32.0142	-13.3276	-4.00401	48.025	80.9675	13.0046	33.8797	124.389	26.7388	-22.6221	-49.0021	-3.19591	-19.3797	-28.3821	-9.10341	-85.7623	42.8523	-0.504411	-99.0202	79.1122	4.54719	6.89024	27.4072	46.3243	-27.8936	15.9748	45.2197	-34.5937	110.956	63.9634
LwF15	LwFA-1940_4_6_44	Leptonychotes_weddellii	Phocidae	Female	21.0678	-114.327	4.05339	41.2645	-84.221	-2.36941	-9.64799	-97.4575	-0.273911	1.08511	-19.3514	56.533	44.9309	-27.1433	-1.22041	31.8979	-11.2776	-8.03701	57.9888	75.8475	10.5712	41.8176	118.574	25.0058	-29.515	-46.4512	-5.19861	-24.9093	-24.7587	-14.4452	-82.0073	44.0399	0.793789	-88.8734	84.8658	12.7849	10.3635	29.4728	45.2603	-20.5374	20.2048	44.6811	-21.6531	99.0084	70.174
LwF16	LwFA-1940_4_6_47	Leptonychotes_weddellii	Phocidae	Female	28.4129	-112.021	4.79284	47.8328	-84.7315	2.56134	-2.08613	-100.632	2.83924	1.35997	-15.9572	59.6597	44.313	-30.2445	1.25904	33.8661	-15.8322	-7.23486	51.8083	75.8641	5.05914	40.3634	118.653	15.5664	-26.1981	-47.8282	-1.24236	-23.233	-32.1577	-9.28296	-85.5638	44.193	0.820744	-96.4529	87.0106	11.9834	7.70787	29.7091	43.6288	-24.438	22.2325	43.6302	-28.3618	106.95	66.216
LwF17	LwFA-1940_4_6_65	Leptonychotes_weddellii	Phocidae	Female	22.2077	-118.588	4.46247	44.2507	-93.5321	1.56637	-8.37088	-103.564	0.913767	1.65022	-20.5935	65.6931	48.8795	-36.6435	1.53057	35.515	-18.9866	-5.84373	60.4344	81.6458	8.72537	49.8749	121.504	19.1282	-32.0114	-52.8731	-1.11473	-24.8317	-32.4494	-7.67323	-89.3492	53.6806	3.50467	-94.5563	96.6989	15.7617	10.0758	28.4975	54.2822	-22.069	20.7186	52.2558	-24.1665	108.68	73.6339
LwF18	LwFA-1940_4_6_99	Leptonychotes_weddellii	Phocidae	Female	24.7024	-108.832	3.6091	44.9194	-81.8193	1.0867	-4.49279	-98.6216	-2.7398	-4.59369	-18.4792	62.6505	44.064	-27.373	6.4458	35.0311	-13.7759	-2.4657	54.434	75.8063	16.3277	34.9633	121.319	27.5008	-29.7395	-47.6413	-3.3677	-25.9239	-30.6703	-10.417	-88.0995	42.7597	1.5622	-98.6551	80.233	7.5416	2.10401	26.1475	55.9208	-26.8649	18.2149	52.1936	-32.2991	102.011	72.8444
LwF19	LwFA-1959_12_16_13	Leptonychotes_weddellii	Phocidae	Female	-4.4826	-115.436	2.02571	22.8616	-92.8898	-0.312789	-31.0949	-93.2422	1.28051	-1.2469	-21.1614	62.6174	37.217	-40.913	3.23611	29.4531	-20.6452	-7.89939	73.6127	57.6209	9.51811	65.5075	114.789	25.4923	-39.6941	-37.7636	1.71691	-28.3396	-20.3392	-7.17409	-72.8384	60.2602	6.65951	-66.2015	114.177	20.923	16.745	20.5502	52.7851	-14.8117	21.1702	53.6591	0.5358	104.205	76.1947
LwF20	LwFA-1959_12_16_15	Leptonychotes_weddellii	Phocidae	Female	3.228	-115.558	-1.54727	28.9205	-91.4187	-3.33967	-25.8079	-95.8688	-0.242567	0.2483	-22.9725	55.4335	36.7565	-43.2444	-3.04527	26.7555	-18.9099	-11.4771	69.4474	64.1812	7.34423	62.7919	110.387	30.821	-36.9578	-46.9695	-1.60627	-28.1401	-22.0628	-12.6932	-75.4169	62.316	7.39703	-69.9159	110.305	27.4782	15.1001	17.4316	48.7041	-17.8983	18.0683	49.8371	-2.6511	94.7335	76.5948
LwF21	LwFA-1959_12_16_3	Leptonychotes_weddellii	Phocidae	Female	-6.85756	-116.748	-3.69676	19.9594	-98.1573	-2.61736	-34.6074	-94.9247	-0.416656	-0.940956	-26.3514	52.1191	36.2493	-42.0374	-4.26096	29.2737	-23.8849	-11.0646	73.38	60.7682	6.32804	71.186	106.432	27.7276	-40.8545	-38.2392	-2.01806	-32.194	-21.3466	-11.6385	-69.3635	68.5088	5.82214	-63.9349	109.321	26.5072	17.3912	22.45	45.2071	-14.4109	21.74	45.0634	2.95554	95.3093	76.7209
LwF22	LwFA-1959_12_16_4	Leptonychotes_weddellii	Phocidae	Female	1.68134	-42.8913	5.10474	27.8192	-21.7774	1.09834	-25.5805	-24.0492	1.78584	-0.93516	53.7143	61.1062	37.0167	31.7435	2.96694	30.5219	46.5544	-2.93956	66.7477	141.148	11.5152	62.9706	188.163	26.6949	-38.3274	28.5545	4.08444	-34.4421	42.1635	-5.04936	-75.1169	134.618	11.7919	-76.6529	179.109	22.9177	11.8437	100.303	57.3858	-18.0555	96.7421	55.7011	-7.02276	180.958	80.099
LwM1	LwMA-1908_2_20_13	Leptonychotes_weddellii	Phocidae	Male	9.0922	-117.725	1.64582	33.0613	-88.9763	-2.02048	-20.639	-96.7465	5.15572	0.1141	-19.6795	59.5375	40.8309	-40.3728	-0.187178	32.1039	-18.0735	-10.1622	66.6888	70.877	6.58242	54.2492	120.962	26.0759	-34.174	-48.3927	0.669422	-29.3731	-25.4166	-9.91968	-80.3055	54.345	5.02032	-85.3366	95.4848	15.5802	15.5627	20.7954	47.9153	-17.4643	14.9651	48.6681	-11.1479	103.082	75.7476
LwM2	LwMA-1908_2_20_14	Leptonychotes_weddellii	Phocidae	Male	15.4507	-112.083	6.39681	40.7296	-86.2995	1.40741	-15.237	-95.3745	1.78451	3.03146	-24.5683	58.436	44.777	-35.9919	0.845611	34.3765	-16.8383	-11.2539	63.5097	76.7471	8.19381	48.6933	131.211	27.192	-33.4012	-48.3072	0.929011	-24.1547	-11.715	-12.3179	-85.3718	51.8538	6.81291	-89.9501	105.22	19.954	13.5587	24.0021	50.8111	-22.1333	18.5169	50.2647	-19.2579	106.437	72.5718
LwM3	LwMA-1908_2_20_16	Leptonychotes_weddellii	Phocidae	Male	19.4419	-116.596	5.11433	40.4692	-92.2399	1.11723	-8.10686	-102.957	2.71793	0.689444	-17.5088	58.2726	43.633	-38.6316	0.861433	30.6577	-20.7047	-9.99377	55.9529	76.71	3.94113	48.9502	119.161	20.5144	-28.4316	-54.1987	0.417433	-22.1351	-30.1073	-11.6296	-80.8575	50.0929	1.95353	-83.0248	107.087	21.6249	11.548	24.1487	47.041	-19.2163	19.1952	49.2448	-16.9925	85.6283	71.2974
LwM4	LwMA-1908_2_20_17	Leptonychotes_weddellii	Phocidae	Male	-1.43779	-120.473	2.43781	26.1847	-93.4371	0.0772111	-28.6771	-98.3847	-1.42889	-3.30179	-14.7889	63.0356	38.4932	-43.9857	1.98921	34.038	-26.7045	-8.34459	76.4305	63.7691	11.1041	67.6057	110.46	30.7288	-39.9397	-45.3811	-0.825089	-34.1001	-26.729	-12.6832	-77.5381	65.897	2.60351	-78.4178	111.091	10.5865	16.2082	23.9392	49.1059	-18.3952	22.5985	47.5243	-2.76119	98.1492	72.4164
LwM5	LwMA-1908_2_20_18	Leptonychotes_weddellii	Phocidae	Male	0.0322778	-111.485	2.32056	25.2815	-87.9928	-0.350344	-25.8126	-89.5836	-0.775644	0.162678	-13.4336	50.5607	35.4157	-40.3182	-3.90974	28.8748	-23.8122	-13.277	70.1322	59.4802	7.44986	57.7277	112.197	31.3118	-34.104	-40.752	-4.00874	-26.9849	-22.2794	-15.4242	-72.5455	59.5438	7.16736	-73.4116	97.8312	18.1421	16.0664	19.7541	44.5791	-16.2996	18.5896	44.3988	-1.55372	101.701	68.9476
LwM6	LwMA-1908_2_20_2	Leptonychotes_weddellii	Phocidae	Male	-38.6048	-15.4203	7.43562	-8.10252	-28.6209	3.99252	-27.8797	15.3892	2.74662	45.5986	18.3313	56.5881	35.8018	-22.6712	3.26862	47.7207	-10.4237	-6.16268	137.302	-18.7682	7.88972	181.562	12.0352	25.4489	12.1591	39.3007	0.89022	26.8664	39.0755	-8.01208	84.5683	109.314	4.79732	128.031	120.124	19.634	82.2455	15.9975	49.0425	69.6838	44.3607	48.5564	142.878	59.2401	70.3189
LwM7	LwMA-1908_2_20_22	Leptonychotes_weddellii	Phocidae	Male	2.91096	-119.255	4.58122	31.9436	-97.5926	0.708622	-25.886	-95.0734	1.98272	0.553156	-27.4431	61.6964	37.4995	-41.2109	2.45922	31.0632	-25.2763	-6.10378	70.3084	65.342	6.25612	69.1415	107.42	19.3806	-32.8083	-44.6844	1.17652	-26.2209	-26.7256	-9.14088	-76.5579	59.3181	3.19682	-81.3357	100.349	13.5577	12.0209	20.0719	50.0913	-14.7067	19.8864	52.8896	-6.42604	108.119	69.4453
LwM8	LwMA-1908_2_20_26	Leptonychotes_weddellii	Phocidae	Male	17.7842	-123.671	6.26024	43.4667	-91.8731	1.97124	-15.0944	-103.318	4.77684	-0.0782333	-4.04999	59.6934	42.8324	-37.7916	1.46214	31.053	-18.0084	-7.78546	59.3504	78.0249	6.21994	50.9487	122.277	21.4578	-30.3425	-49.1493	-0.206956	-24.6903	-30.3186	-9.03326	-82.6389	55.3948	5.94234	-90.7473	96.4827	18.8647	11.9456	32.765	51.8128	-22.5039	26.2098	49.2864	-18.7108	116.357	67.4879
LwM9	LwMA-1908_2_20_59	Leptonychotes_weddellii	Phocidae	Male	9.32312	-115.228	1.95463	33.1983	-88.403	-0.933667	-18.9371	-93.706	-1.70247	0.288822	-18.1928	57.4784	42.0644	-36.3155	-1.47077	32.8895	-22.2145	-8.70237	64.9527	68.1469	8.33113	56.1618	115.087	25.7422	-33.2168	-31.2895	-4.72687	-25.4543	-23.2922	-10.0165	-78.3085	53.6029	3.59353	-83.1999	93.5424	20.4058	13.8459	25.4492	42.6897	-18.3192	21.3628	44.9265	-11.2561	96.4442	69.3982
LwM10	LwMA-1908_2_20_60	Leptonychotes_weddellii	Phocidae	Male	6.3504	-122.689	4.00378	32.1156	-93.1536	-1.38672	-22.3562	-101.697	1.49428	0.4128	-26.3111	56.7616	42.0351	-42.6878	-0.591222	32.5832	-22.3896	-12.6205	70.7086	72.419	6.22988	60.9066	124.641	24.2286	-37.76	-47.8547	-0.837622	-30.6023	-25.718	-12.3301	-82.3026	66.1739	6.03828	-75.2177	122.067	27.0089	13.8423	25.181	47.1326	-18.8131	20.8245	46.0005	-9.3831	102.224	76.5126
LwM11	LwMA-1940_4_6_108	Leptonychotes_weddellii	Phocidae	Male	-27.1329	-114.857	0.392567	6.88311	-98.627	3.75017	-51.8965	-88.5075	-0.599433	-11.2109	-8.76299	71.4406	27.0575	-47.531	7.94877	24.1119	-27.7492	-1.28593	84.5656	45.5215	18.9306	88.5946	104.845	25.0885	-46.8055	-29.4148	0.0452667	-34.4315	-16.2997	-10.1044	-59.3085	82.6062	1.02927	-43.2496	132.58	8.81587	17.9446	26.4132	56.7935	-17.8235	33.9553	52.2937	18.7925	120.994	67.0019
LwM12	LwMA-1940_4_6_109	Leptonychotes_weddellii	Phocidae	Male	-31.9659	-115.108	3.7719	2.2632	-102.73	3.1889	-54.7915	-86.6296	1.1655	-3.5782	-12.5502	61.4242	25.8899	-53.9571	3.5843	23.4565	-31.6004	-4.2995	86.7855	48.6099	6.8271	91.7866	102.418	24.4807	-50.3386	-34.5148	1.1989	-37.4824	-17.7399	-8.5593	-53.084	86.0245	3.8469	-33.3768	132.901	15.8642	20.9712	19.065	54.9627	-11.6265	26.6296	54.3939	25.7882	107.389	72.7123
LwM13	LwMA-1940_4_6_110	Leptonychotes_weddellii	Phocidae	Male	-27.7957	-117.284	1.23956	7.04714	-98.6263	-0.302744	-51.783	-86.9793	2.25916	-1.81226	-11.0286	63.3568	31.3051	-51.7091	0.343156	25.4407	-31.319	-7.31124	88.3897	50.6627	6.84866	92.0531	99.7165	25.3598	-50.7177	-34.1308	0.643856	-38.1047	-18.7	-8.47814	-58.8203	81.6224	3.55436	-42.1157	127.911	18.8042	22.332	23.206	53.8217	-8.88286	28.9531	54.8992	21.7765	105.239	75.7831
LwM14	LwMA-1940_4_6_18	Leptonychotes_weddellii	Phocidae	Male	-108.58	-36.8177	5.93792	-77.175	-56.7973	5.40082	-100.555	-3.89663	3.35162	-16.3653	-0.707433	60.4899	-25.216	-47.8257	2.07612	-11.1168	-37.5181	-8.21888	83.2644	-45.8239	10.5192	121.277	-36.1022	17.5011	-51.0424	24.0569	-0.922578	-33.76	21.9638	-11.2427	36.2554	92.5401	2.64962	73.8949	107.986	11.7682	29.232	-6.82863	52.0048	16.3319	27.5715	50.9065	96.2361	38.5252	70.8463
LwM15	LwMA-1940_4_6_72	Leptonychotes_weddellii	Phocidae	Male	-40.1416	-102.909	0.650778	-9.20059	-92.967	3.60128	-57.415	-76.9477	2.02148	-9.65769	-16.0245	56.8111	21.6887	-50.4146	4.45708	19.8139	-33.9839	-4.04812	85.7734	35.1645	11.2908	100.773	73.6923	19.7973	-51.8482	-22.9155	0.189578	-38.3633	-11.9701	-9.26822	-43.2186	85.7812	2.28118	-24.5984	126.721	12.9929	18.0027	14.0187	48.8678	-10.5045	27.0531	48.6624	35.9786	106.996	68.671
LwM17	LwMA-1951_5_1_2	Leptonychotes_weddellii	Phocidae	Male	7.209	-46.2785	4.49662	31.0279	-17.3803	0.46182	-25.3282	-28.1632	3.67332	-9.9095	51.8716	62.5199	30.7543	34.2532	3.38202	21.7824	51.8937	-3.80078	52.5856	140.949	6.65422	37.4709	186.225	19.7067	-39.9823	19.5071	4.23832	-34.6911	39.9281	-4.83098	-97.0277	117.813	2.49902	-99.6947	166.381	19.7775	0.4689	96.4244	49.7599	-32.2047	89.7897	49.3522	-30.9207	174.224	73.0514
LwM18	LwMA-1959_12_16_2	Leptonychotes_weddellii	Phocidae	Male	1.51971	-117.5	-0.771511	29.3549	-96.5606	-1.38841	-28.9121	-96.6995	1.16019	-0.713989	-20.8272	60.8752	41.0322	-43.4097	-1.92961	32.3952	-23.5905	-10.6993	76.4643	65.9328	9.90699	65.8252	119.918	23.294	-40.0645	-45.3191	-3.46611	-33.1394	-25.2839	-12.2145	-80.7783	64.791	6.94099	-68.8034	120.667	26.8134	14.8313	21.3104	52.0439	-17.0291	19.5877	50.0322	-3.50069	101.253	75.7565
LwM19	LwMA-1959_12_16_6	Leptonychotes_weddellii	Phocidae	Male	1.84767	-116.149	-2.90997	30.3676	-93.0551	-3.46497	-27.704	-96.506	3.01053	-0.688133	-23.6243	63.0819	44.0576	-36.9616	1.14653	34.7594	-25.1981	-6.02827	73.9888	67.2125	10.2468	67.8759	113.21	21.9007	-40.7916	-42.71	1.45273	-32.5937	-26.7859	-8.07647	-79.7415	62.6055	8.44323	-69.1142	116.525	22.4865	16.8016	25.1274	51.4146	-19.8397	22.8449	49.8405	-3.32053	105.717	71.2379
LwM20	LwMA-1959_12_16_8	Leptonychotes_weddellii	Phocidae	Male	-6.67647	-117.629	5.08847	21.8276	-97.2356	1.77067	-32.9054	-97.24	2.24617	-2.95607	-8.14667	62.9905	36.9013	-45.1878	4.55457	31.2601	-25.529	-5.84193	76.5849	65.5699	13.0456	64.4425	125.293	25.4938	-42.3331	-40.4443	0.329767	-34.2357	-22.3879	-9.33653	-73.1792	73.2924	8.16337	-59.8851	126.257	23.6528	19.2985	29.7421	56.4718	-17.8569	28.5379	53.3185	3.35883	118.47	74.0488
LwM21	LwMA-1959_5_16_1	Leptonychotes_weddellii	Phocidae	Male	-0.4607	-110.235	-1.45548	24.428	-90.4639	-2.18398	-25.3465	-92.3474	-1.53858	-0.8175	-29.2877	56.3417	37.0144	-39.2384	-1.21368	30.3949	-22.0194	-8.88468	68.4331	62.9164	6.78632	68.4911	98.2666	23.1602	-38.1176	-39.7489	-0.936778	-29.6331	-20.3537	-10.1821	-70.2751	64.9266	7.14602	-73.7835	95.8492	15.2677	16.2241	14.7481	48.0687	-18.3929	16.5947	49.5362	-2.1742	94.916	72.7994
LwU1	LwUA_36268	Leptonychotes_weddellii	Phocidae	Unidentified	-10.502	-111.01	0.710078	18.2654	-91.2553	-2.05382	-34.298	-85.2281	-2.68592	-0.871933	-17.5049	56.9573	32.6598	-46.8795	0.340278	29.6796	-24.7533	-8.84042	81.8438	62.5748	8.15488	79.6988	107.286	24.3666	-41.3488	-36.4067	-0.453822	-34.1272	-19.99	-9.40452	-66.7003	75.3289	8.36208	-59.9816	115.042	19.8346	20.242	26.9297	47.711	-11.6097	28.3111	49.9635	10.82	99.8098	70.2804
LwU2	LwUA_36269	Leptonychotes_weddellii	Phocidae	Unidentified	-9.71909	-107.202	2.65999	18.7137	-87.0044	1.63499	-33.9443	-81.8567	1.60629	-1.85129	-13.7923	53.8907	33.8825	-39.6703	0.723589	30.3256	-25.6336	-9.52581	76.0479	61.7059	5.01479	74.6106	101.55	26.0531	-41.0579	-34.4432	0.115789	-32.9665	-20.3513	-10.9424	-63.4515	74.6551	0.900189	-59.7673	110.529	19.7192	16.0675	23.5301	47.0584	-11.7475	26.1618	47.7812	7.46921	93.343	75.0136
LwU3	LwUA_36270	Leptonychotes_weddellii	Phocidae	Unidentified	56.0477	-89.8024	-1.49416	64.3102	-56.3377	-3.59596	23.9953	-85.5356	-0.121256	10.2425	-15.9204	55.2312	51.3001	-13.4122	1.08254	37.6963	-2.49584	-7.58256	24.9398	92.3521	11.4251	1.71749	125.662	29.6547	-9.33231	-52.1083	1.30864	-13.398	-35.0458	-7.60656	-95.9	17.9802	10.3949	-112.837	47.2897	25.294	0.0201889	28.34	51.5453	-22.983	11.8552	53.226	-58.1071	92.5396	75.1402
LwU4	LwUA_36271	Leptonychotes_weddellii	Phocidae	Unidentified	58.9884	-101.054	-0.796456	68.9454	-63.1159	-2.59986	21.84	-90.6152	-1.01636	13.746	-20.5312	56.2568	53.777	-16.8739	2.42154	36.6505	-1.61007	-6.52276	27.8893	95.6852	11.7264	-7.76574	134.552	30.6043	-11.2561	-52.4825	2.10524	-12.8106	-31.542	-8.24746	-96.3806	19.7405	6.47754	-114.365	56.8353	25.0254	-3.71454	32.6511	53.003	-26.4908	18.2363	50.3736	-53.5577	88.7485	73.3901
LwU5	LwUA_36274	Leptonychotes_weddellii	Phocidae	Unidentified	-5.60557	-115.494	2.18788	23.2119	-89.3689	-2.59592	-33.6199	-86.6518	0.938078	-1.50607	-25.5875	59.7891	37.1759	-43.7184	5.20628	29.5406	-23.6335	-3.00542	74.4197	63.4192	8.40308	74.093	108.527	21.844	-41.2602	-40.3966	6.51408	-31.7232	-23.5454	-4.24282	-68.7786	69.2444	6.82588	-61.261	117.798	23.3847	15.1426	26.3859	53.8927	-11.956	28.0955	54.5485	6.54823	109.429	69.9114
LwU6	LwUA_36275	Leptonychotes_weddellii	Phocidae	Unidentified	54.4248	-99.2809	2.92453	68.6629	-66.0387	-1.98627	18.7394	-94.638	-0.498467	9.80332	-14.3588	55.0126	53.2666	-19.7572	0.260933	32.5907	0.636044	-7.59517	32.8712	91.4425	8.69683	9.14522	125.523	25.6782	-11.4556	-53.6255	0.403133	-14.8997	-36.0896	-9.97327	-92.3638	21.4844	6.69403	-108.456	64.0083	24.1714	3.48852	31.5599	48.2338	-24.2873	15.0924	49.2468	-49.1757	91.1095	71.6578
LwU7	LwUA_36278	Leptonychotes_weddellii	Phocidae	Unidentified	38.9211	-105.01	0.5142	56.9867	-75.24	-2.1358	5.56401	-93.3825	-2.0026	11.7378	-29.4957	53.5146	48.454	-26.7287	-0.0743	39.2926	-13.3275	-8.616	63.8374	84.3337	28.2991	26.5487	132.586	24.6668	-19.318	-50.5652	-0.2359	-19.7904	-32.8462	-10.6398	-89.6115	38.1274	5.1726	-104.586	78.4342	19.9869	5.17511	35.5462	48.7952	-22.4395	23.2041	50.0806	-37.6418	101.208	78.0457
LwU8	LwUA_36281	Leptonychotes_weddellii	Phocidae	Unidentified	-4.77854	-108.328	-2.82932	23.3006	-84.1588	-0.0310222	-28.8695	-82.383	-0.0152222	-1.39684	-10.977	57.6926	35.9144	-38.9268	3.26258	30.0273	-19.633	-7.22742	74.2043	60.5786	10.8129	67.9313	106.891	30.5566	-38.2707	-37.2438	2.36528	-29.3745	-16.0804	-7.78122	-70.8145	67.6019	8.14808	-65.6149	106.607	25.526	16.2067	23.2043	51.9843	-14.6568	23.6093	51.4288	4.84556	105.202	75.987
LwU9	LwUA_36282	Leptonychotes_weddellii	Phocidae	Unidentified	59.8124	-97.6605	19.9294	69.0996	-65.2701	14.3674	27.847	-92.071	16.9237	7.97293	-19.091	68.3919	53.4893	-16.1203	11.6193	41.0046	-3.56933	-0.474467	21.1616	95.9816	-2.87497	-3.05007	132.147	7.66813	-10.3747	-55.8134	7.88163	-12.1129	-37.385	-3.06767	-95.2733	21.2591	-5.31877	-118.492	55.3875	8.18923	-3.64687	38.2422	49.583	-31.6476	19.9989	49.0147	-64.2188	99.4474	57.2433
LwU10	LwUA_36283	Leptonychotes_weddellii	Phocidae	Unidentified	-12.5311	-108.181	3.57156	15.7663	-88.3187	1.80716	-36.8669	-84.9592	5.37386	-4.17996	-30.0916	55.5172	36.4551	-41.1222	4.43396	31.3602	-22.6521	-8.23564	76.1651	57.2808	8.93406	77.1814	105.218	27.3097	-41.7174	-33.4599	4.97206	-33.8951	-14.6282	-9.45524	-60.4007	76.1032	3.41896	-58.8016	115.469	18.1939	18.548	24.1843	50.7976	-13.9227	28.7816	48.6798	12.7495	107.086	73.046
LwU11	LwUA_36284	Leptonychotes_weddellii	Phocidae	Unidentified	-8.09426	-122.05	-6.53262	21.0983	-101.162	-5.53082	-32.7242	-96.9653	-3.98372	3.73764	-20.9616	49.8344	39.7297	-50.9896	-5.99132	34.1468	-31.7638	-15.9384	85.0098	54.8629	5.51148	83.0777	102.333	28.2946	-29.5945	-26.1819	-16.3451	-71.6106	9.31664	13.5516	-63.7187	71.6451	4.48788	-57.8655	113.68	24.2327	22.2193	21.11	47.4712	-9.39596	23.2165	47.4419	14.4402	93.8547	76.5641
LwU12	LwUA-1846_4_25_22	Leptonychotes_weddellii	Phocidae	Unidentified	1.22962	-46.1414	4.7748	27.0914	-23.4198	1.2481	-25.2094	-29.446	4.0984	-1.76158	54.7514	63.3501	38.4612	33.6865	3.1766	28.4563	50.7058	-5.396	67.5206	139.881	12.7726	55.4005	195.534	33.2548	-39.1676	31.096	4.4704	-31.568	48.3012	-4.7253	-78.2133	137.268	12.1036	-79.5198	177.522	25.5988	14.7636	95.6544	49.607	-18.2585	95.8811	51.9745	-5.49908	177.148	80.4779
LwU13	LwUA-1908_2_20_23	Leptonychotes_weddellii	Phocidae	Unidentified	13.4281	-109.399	3.78363	34.9637	-84.8242	-2.00077	-13.3977	-93.1091	0.754433	1.85184	-16.1823	54.0181	43.6356	-35.0932	-0.791467	32.2725	-20.3741	-9.60537	67.1552	69.1987	7.68783	52.7709	114.145	24.5523	-31.9515	-47.2024	-0.571467	-25.5566	-28.3548	-10.8383	-83.8403	49.2278	3.48443	-87.1389	90.9769	17.8391	14.0672	23.5658	46.1188	-18.4806	18.7551	48.2065	-14.4134	106.528	68.6666
LwU14	LwUA-1908_2_20_58	Leptonychotes_weddellii	Phocidae	Unidentified	-0.183789	-125.189	3.12377	26.6602	-99.5824	-4.13333	-27.5406	-102.037	-0.531633	6.73681	-16.3992	62.3273	37.2622	-42.3843	-5.03413	29.325	-27.7893	-8.98943	71.2314	69.4893	1.72697	72.8884	106.846	13.935	-38.0795	-44.9204	2.48137	-32.8911	-31.6281	-4.48273	-72.4439	71.23	15.1551	-72.0839	104.163	27.0278	20.2878	28.1384	45.2808	-13.7048	25.3252	46.3563	4.28661	114.31	68.0779
LwU15	LwUA-1951_5_1_4	Leptonychotes_weddellii	Phocidae	Unidentified	0.0888111	-121.259	-0.152622	28.5879	-101.348	1.10438	-28.0432	-100.68	1.65598	-0.882589	-23.9025	62.0985	40.6355	-42.1215	1.21418	33.7743	-23.154	-7.47792	75.979	67.0673	10.5802	66.4497	124.272	29.031	-39.3367	-41.786	0.282778	-34.1034	-26.6172	-8.55212	-79.0659	65.013	6.01038	-78.3321	110.969	21.2413	19.832	25.6006	49.6182	-18.0942	24.0497	51.4612	-1.63549	109.24	74.2124
LwU16	LwUA-1951_5_1_6	Leptonychotes_weddellii	Phocidae	Unidentified	23.7416	-102.755	2.91207	43.425	-70.5566	-2.03693	-7.35111	-88.0508	1.96457	2.00379	-9.84934	52.0366	42.1368	-28.0978	-2.76493	31.5346	-13.0313	-11.529	53.629	74.0646	1.98447	44.0312	114.23	20.6791	-25.7705	-43.4378	-0.855733	-20.5946	-25.111	-11.7457	-81.2537	45.7796	-0.0994333	-87.0737	93.796	23.013	11.3092	26.8226	45.0091	-19.8075	18.3902	44.2632	-22.4442	97.5121	66.0188
LwU17	LwUA-1951_5_1_7	Leptonychotes_weddellii	Phocidae	Unidentified	6.54672	-43.9805	5.24344	29.0916	-22.832	4.84134	-20.7753	-32.1011	4.57034	-7.87748	58.9472	56.5694	33.8279	32.2459	1.46964	17.5162	54.8489	-5.52416	51.1582	144.181	6.46154	46.7417	180.955	23.5169	-39.2182	21.7248	1.22654	-32.3793	44.0648	-9.13096	-87.9486	123.656	5.92364	-92.2934	165.016	25.6229	3.92062	98.8708	48.3126	-24.2557	93.1536	49.3994	-21.6727	170.153	75.5015
LwU18	LwUA-1951_5_1_7	Leptonychotes_weddellii	Phocidae	Unidentified	6.54672	-43.9805	5.24344	29.0916	-22.832	4.84134	-20.7753	-32.1011	4.57034	-7.87748	58.9472	56.5694	33.8279	32.2459	1.46964	17.5162	54.8489	-5.52416	51.1582	144.181	6.46154	46.7417	180.955	23.5169	-39.2182	21.7248	1.22654	-32.3793	44.0648	-9.13096	-87.9486	123.656	5.92364	-92.2934	165.016	25.6229	3.92062	98.8708	48.3126	-24.2557	93.1536	49.3994	-21.6727	170.153	75.5015
LwU19	LwUA-1951_5_16_5	Leptonychotes_weddellii	Phocidae	Unidentified	-5.32843	-121.478	-2.98897	21.2563	-99.9798	-1.38137	-29.6857	-102.76	1.30733	-3.84933	-28.0778	59.453	36.276	-40.5923	3.15103	23.295	-6.50401	-4.15607	72.3043	60.1155	5.92493	65.9393	110.17	20.9501	-43.5467	-38.6009	2.66983	-27.1955	-8.62601	-3.96327	-72.0297	66.4152	5.96953	-64.1095	111.241	17.2501	13.5807	29.3962	52.727	-14.3434	29.1906	51.4527	0.767467	102.234	63.7478
LwU20	LwUA-1951_5_8_3	Leptonychotes_weddellii	Phocidae	Unidentified	6.96618	-44.3157	2.62744	25.3682	-21.6985	4.56924	-17.7478	-30.3252	2.09714	-6.98202	44.2465	58.2967	28.84	26.5335	4.94644	12.5965	51.6677	-0.62206	48.6513	119.65	13.3918	46.256	160.867	24.8623	-34.2745	14.7578	3.17244	-27.183	44.6717	-8.67176	-81.7958	98.9815	11.4737	-90.3535	142.616	26.4521	5.25278	70.7716	52.0732	-25.587	65.7379	51.9869	-22.362	153.629	68.1452
LwU21	LwUA-1951_5_8_4	Leptonychotes_weddellii	Phocidae	Unidentified	5.19224	-47.5066	3.57378	25.5262	-16.9812	3.39558	-22.693	-28.4488	5.38088	-7.82586	40.3396	54.6873	30.703	29.6081	3.15848	23.8906	42.4648	-5.16292	46.5171	129.101	10.2866	39.5155	167.199	23.689	-39.3388	15.9417	3.41688	-31.9162	50.4716	-7.18732	-90.3211	103.732	8.51418	-99.8322	139.378	17.3118	3.09204	80.3259	46.8253	-27.8664	75.1164	52.069	-27.6156	154.349	69.8328
LwU22	LwUA-1951_5_8_6	Leptonychotes_weddellii	Phocidae	Unidentified	5.3679	-107.44	-1.14847	29.2389	-81.9756	-2.53627	-20.837	-87.7611	1.20183	0.8198	-13.8311	57.5071	37.6888	-39.7323	0.446233	30.9707	-20.6753	-9.17817	65.7372	61.7793	6.08593	58.4932	102.987	27.5869	-32.8374	-43.6769	0.818433	-28.6716	-23.9373	-8.69617	-73.6758	52.1213	4.42403	-69.9464	102.18	26.2917	16.7513	16.3159	48.4727	-17.7299	12.5256	46.5563	-5.8521	92.3339	67.4629
LwU23	LwUA-1951_8_28_16	Leptonychotes_weddellii	Phocidae	Unidentified	-7.8111	-111.276	6.00077	19.7228	-92.5416	-0.842533	-34.6513	-91.9802	1.16707	-3.1316	-23.9678	63.5833	37.6076	-42.567	0.532467	28.965	-24.3724	-6.16883	71.4938	57.2112	6.53657	69.5692	108.09	22.5404	-41.5367	-39.0219	0.446267	-33.484	-20.6954	-7.63113	-66.8328	68.0624	4.44527	-57.9189	116.305	20.4786	15.4922	20.6113	51.0386	-15.2159	23.2876	50.0776	6.8985	103.497	74.4134
LwU24	LwUA-1951_8_28_17	Leptonychotes_weddellii	Phocidae	Unidentified	-0.408989	-120.331	0.147978	27.3672	-96.9327	-1.29692	-30.6564	-95.4196	2.25648	-2.68339	-17.324	59.5908	39.0725	-39.1791	0.730278	32.3486	-25.9306	-6.27752	73.249	66.8318	10.229	65.3646	113.604	28.0127	-40.8067	-39.1784	-1.37002	-33.3324	-27.1942	-9.48562	-76.0513	67.9581	7.61768	-70.3467	111.207	22.5252	15.7493	29.2701	54.0065	-17.29	28.7068	55.6347	-1.25229	101.682	78.9832
LwU25	LwUA-1959_8_28_18	Leptonychotes_weddellii	Phocidae	Unidentified	-3.76737	-123.112	-0.123578	23.8212	-100.168	-4.64948	-29.4159	-101.872	-3.36268	-2.49157	-18.1164	55.5572	36.8119	-39.7869	-1.03408	28.9993	-20.2134	-8.04838	75.4941	62.3171	12.5679	72.0599	109.233	26.0629	-40.054	-38.8705	-2.73628	-31.7087	-22.6597	-9.99018	-75.4176	70.3979	9.67742	-67.6863	116.237	24.3554	17.155	24.5289	51.9815	-17.6713	22.6573	50.9876	2.15963	104.513	72.2683
LwU26	LwUA-1981_1787	Leptonychotes_weddellii	Phocidae	Unidentified	-1.63337	-121.407	1.09931	27.8234	-100.091	1.54721	-29.9405	-101.941	2.11051	-1.59987	-28.4171	58.5419	40.8127	-41.8811	0.318111	31.4063	-25.04	-10.1428	70.89	67.5944	7.39511	68.0195	119.185	25.5599	-41.7788	-43.2508	0.502811	-31.8665	-26.293	-9.88469	-72.2767	68.5649	6.32231	-75.1429	105.161	18.582	20.0562	29.9557	49.6552	-17.7298	26.6752	51.3444	0.645133	110.768	72.8518
LwU27	LwUA-LDUCZ-Z1126	Leptonychotes_weddellii	Phocidae	Unidentified	119.827	4.44916	4.65371	94.1727	31.1578	-0.933889	100.012	-27.4572	1.50641	17.2373	-0.136644	56.5489	41.9024	35.3341	0.510411	25.2016	28.6045	-6.70259	-74.3931	73.3378	-0.0616889	-96.7225	82.2783	6.04721	45.302	-39.1639	2.45261	28.5477	-36.6326	-7.36419	-66.6085	-76.8007	4.32891	-94.4163	-84.7552	10.1152	-25.4365	15.5631	43.0095	-24.467	-16.9808	47.9262	-108.525	-3.07284	67.293
LwU28	LwUA-LDUCZ-Z1127	Leptonychotes_weddellii	Phocidae	Unidentified	44.1764	6.82206	3.16656	19.6933	29.8682	1.04786	26.4763	-23.9338	7.21166	-41.1825	-3.14674	59.3958	-32.0587	35.5748	0.77736	-49.0822	23.1884	-6.30704	-142.327	54.7804	8.46006	-174.304	61.9359	7.68316	-21.7286	-40.5749	5.32796	-41.2636	-35.9447	-5.11904	-126.174	-89.7443	10.3542	-154.113	-102.726	15.9195	-94.8597	4.19836	50.6386	-91.4218	-25.9768	50.1554	-177.437	-21.7849	68.9619
MlF1	MlFA-1951_7_17_5	Mirounga_leonina	Phocidae	Female	135.051	-50.609	0.3695	127.69	-8.50502	0.6222	99.1623	-78.8584	1.5136	41.7909	-14.9094	83.0002	68.6574	40.2124	7.3293	18.8868	41.8225	-13.1362	-35.08	114.762	0.518	-68.3338	123.685	26.203	26.1387	-76.5957	8.8887	-9.92117	-47.4893	-11.2249	-95.0889	-65.7526	1.1411	-137.394	-42.1056	37.8143	-31.303	36.2264	98.3195	-52.3568	-13.8418	95.6493	-121.227	46.0427	111.888
MlF3	MlFA-1954_5_20_13	Mirounga_leonina	Phocidae	Female	131.285	-4.8673	-5.64614	112.25	27.5863	-7.51014	111.031	-36.2643	-4.95334	42.7813	-5.0424	79.4999	36.2702	52.7587	9.19536	2.02181	41.0229	-9.79644	-63.5727	94.138	7.50606	-85.9952	93.4751	22.445	33.2542	-58.2729	3.73866	2.50651	-44.3931	-15.0877	-68.2622	-93.5039	3.81416	-94.2184	-88.9791	27.3604	-25.4686	23.877	87.1943	-25.9985	-30.0374	81.8851	-110.786	-2.2596	110.998
MlF4	MlFA-1954_5_20_21	Mirounga_leonina	Phocidae	Female	143.362	9.7467	-8.25666	115.247	45.2618	-4.62686	122.686	-30.4921	-1.29756	39.987	2.7741	89.6114	35.6663	64.9875	9.25194	11.1186	47.35	-13.0768	-83.2681	87.9741	5.20774	-112.389	81.6683	30.2368	44.3456	-59.2786	9.62944	15.6821	-46.3922	-12.592	-67.5969	-102.285	5.36644	-96.8976	-100.818	29.8762	-38.0703	21.7745	87.9443	-31.6094	-29.2108	89.5129	-119.306	-11.496	115.497
MlF5	MlFA-1954_5_20_23	Mirounga_leonina	Phocidae	Female	154.557	-6.812	-5.96346	131.585	38.067	-4.18676	128.193	-52.0003	2.33214	42.0756	-3.8073	92.0327	44.3213	59.5022	8.23144	5.6035	45.0581	-10.8604	-76.9958	97.3675	-2.53276	-100.543	94.9417	25.4995	40.5227	-68.1516	9.89164	0.3338	-49.7292	-12.6999	-82.8867	-96.9747	-0.302556	-109.062	-92.4609	37.1604	-31.049	22.9402	94.6879	-34.0981	-30.0808	89.2107	-117.463	0.6781	108.381
MlF6	MlFA-1954_5_20_4	Mirounga_leonina	Phocidae	Female	149.898	-7.51093	-4.03331	129.765	34.6284	-3.58281	127.404	-47.828	-1.00231	42.8621	-3.43493	96.8372	41.7521	59.9911	10.7764	3.45808	41.7296	-9.97111	-71.6712	99.1889	10.11	-99.4731	92.8903	28.6927	38.2519	-66.6977	9.58729	-0.848622	-45.9017	-8.75481	-80.6342	-96.3767	11.1125	-106.467	-87.916	29.8276	-33.5621	20.45	95.0191	-37.0196	-24.6519	93.286	-120.732	2.02087	113.699
MlF7	MlFA-1954_5_20_52	Mirounga_leonina	Phocidae	Female	147.505	2.84764	-9.87556	122.115	40.7861	-9.37146	123.359	-38.3408	-6.29376	49.2243	-1.03076	88.3527	37.1728	59.5835	2.61484	5.34962	44.4384	-10.69	-80.5278	86.1693	4.96784	-105.199	83.6888	23.6362	42.3178	-64.9635	4.84774	9.54512	-51.3097	-10.2055	-75.9284	-97.2284	6.81284	-122.703	-90.4214	40.9801	-31.2196	18.4984	98.9119	-34.9237	-30.2387	93.5556	-109.114	-6.47076	115.52
MlF8	MlFA-1954_5_20_55	Mirounga_leonina	Phocidae	Female	142.387	8.56863	-9.1754	116.654	45.5909	-5.1596	119.659	-34.5576	-4.8348	34.535	-0.879467	91.1998	34.0923	63.1127	10.9385	0.746767	42.7366	-7.4146	-83.7565	88.3445	6.4603	-103.749	78.3209	32.8606	39.3197	-61.8705	7.9613	6.71237	-43.9566	-9.7851	-64.8606	-99.6248	2.3122	-88.9272	-96.7817	28.7418	-30.2697	20.6174	95.4012	-27.9014	-29.7221	97.4314	-120.825	-11.2579	113.395
MlF9	MlFA-1954_5_20_61	Mirounga_leonina	Phocidae	Female	60.9408	-2.67914	-3.93206	43.4867	32.3745	-0.42366	40.1566	-37.459	3.34114	-30.0549	1.35596	100.937	-33.8771	60.715	16.0914	-70.4654	48.7198	-0.40146	-144.174	101.147	16.1265	-172.901	101.426	34.0374	-39.8079	-55.9234	16.8894	-74.1189	-40.956	1.41604	-153.754	-82.3114	17.2223	-182.968	-76.2167	41.4165	-101.701	32.003	106.487	-106.619	-19.8112	105.772	-193.927	12.8176	128.143
MlF12	MlFA-1954_5_20_8	Mirounga_leonina	Phocidae	Female	152.337	-14.1351	-2.67924	132.29	26.7664	-3.54134	126.23	-52.1681	-0.530544	38.8217	-4.74117	101.018	49.0974	60.4016	12.2584	8.98058	48.8151	-10.9382	-70.3039	103.298	2.59416	-100.095	107.494	22.1305	40.4441	-69.6406	13.213	-2.43212	-51.3931	-10.8274	-84.9681	-93.2738	2.51746	-120.982	-88.7644	27.4459	-31.1452	31.3117	95.5371	-35.3866	-29.9268	92.4482	-124.286	1.25503	116.908
MlF13	MlFA-1954_5_20_9	Mirounga_leonina	Phocidae	Female	142.618	13.4183	-3.13523	112.871	50.1835	-4.01023	118.406	-30.3892	-0.672333	33.412	2.38139	94.1998	31.0695	60.5622	12.7331	-0.522578	44.0214	-9.52823	-89.8927	94.0122	4.33357	-120.281	81.6544	25.4121	40.9194	-55.0936	13.6335	6.82512	-43.9732	-9.31173	-65.6706	-107.905	4.80117	-105.7	-98.9723	30.9679	-32.5738	22.1665	89.4934	-32.6733	-32.2693	86.647	-119.051	-14.2603	109.391
MlF14	MlFA-1959_12_17_3	Mirounga_leonina	Phocidae	Female	135.852	-4.91971	-7.2258	106.583	35.8224	-4.1468	111.821	-42.4383	1.6429	37.891	-3.38611	89.7959	40.9754	51.1234	9.2132	8.08378	38.4106	-10.8086	-60.502	95.2696	4.0606	-92.7599	93.3273	24.6772	38.7522	-58.4791	8.2232	6.42318	-41.6185	-9.9566	-62.168	-95.118	5.1653	-89.7721	-92.3835	24.5289	-14.2675	23.0938	90.8469	-15.4695	-28.1633	90.4488	-118.656	0.962489	107.646
MlF19	MlFA-867	Mirounga_leonina	Phocidae	Female	141.71	2.9317	-8.45403	119.156	41.87	-7.08893	121.431	-37.1018	-5.98303	38.6789	0.1293	92.3233	37.1032	62.0348	7.74657	0.7123	43.15	-8.72173	-70.2103	95.0482	10.442	-104.555	86.0263	29.7767	41.8827	-61.4226	8.83667	3.869	-45.0833	-7.31433	-64.9963	-99.2807	9.39657	-98.6521	-94.7824	35.4465	-71.3	-1.9459	106.901	-115.372	-4.6806	116.422	-99.8521	87.11	33.0202
MlM1	MlMA-1843_11_16_25	Mirounga_leonina	Phocidae	Male	172.804	-37.5109	-1.58198	140.298	30.5367	2.87672	120.05	-90.0635	5.72022	30.4932	-8.7704	109.232	62.2382	60.5195	9.33742	6.90449	46.2724	-15.9412	-65.2115	128.052	2.44232	-96.6383	127.858	4.96622	32.7347	-86.7344	12.7006	5.88169	-61.0857	-14.9512	-107.782	-98.2215	3.01782	-135.771	-81.3593	34.8412	-31.3504	35.419	95.4564	-47.3411	-23.4348	98.0766	-126.011	22.3264	112.461
MlM2	MlMA-1894_11_17_1	Mirounga_leonina	Phocidae	Male	-53.0395	-76.4444	-10.0643	21.1267	-83.9384	3.44436	-74.6946	5.65992	17.1909	49.5048	73.6782	132.275	96.4941	-5.57718	21.3778	105.227	38.0849	-7.47454	220.689	95.0304	12.2446	229.458	132.82	42.3802	-40.0428	94.0336	21.1102	1.38024	116.638	-3.09634	19.1607	247.501	6.68946	50.2898	267.797	37.3803	119.428	120.396	114.58	67.7539	161.385	109.566	160.714	230.233	139.193
MlM4	MlMA-1933_8_12_1	Mirounga_leonina	Phocidae	Male	-3.30494	-209.482	-11.7274	61.422	-164.024	4.07127	-70.1184	-168.089	4.79877	-0.853144	-26.4831	136.944	76.2723	-59.3423	13.3352	64.0289	-15.5419	-23.266	135.164	101.373	5.92687	114.024	148.873	50.2957	-86.4149	-57.0558	14.8678	-68.2457	-8.23569	-21.9686	-137.658	99.9386	5.85597	-115.773	149.226	44.0057	39.8754	44.2507	112.859	-43.2302	49.6787	113.465	0.342256	161.15	142.098
MlM5	MlMA-1939_4_29_1	Mirounga_leonina	Phocidae	Male	-36.0031	-83.8408	-2.52206	43.9759	-74.4155	12.5192	-83.8941	-30.5124	11.2399	33.9403	82.0253	138.122	107.072	23.0566	29.5609	102.836	67.8076	-10.8104	213.861	154.826	6.86054	209.843	206.662	49.1153	-60.7487	90.9216	30.913	-26.9147	120.961	-10.4268	-47.399	256.804	5.36484	-8.32246	292.239	47.0457	95.9908	151.086	118.206	25.3969	180.632	108.331	103.173	254.454	135.273
MlM6	MlMA-1939_5_20_1	Mirounga_leonina	Phocidae	Male	-121.493	-184.663	-0.950678	-35.1099	-192.02	6.30622	-163.057	-108.76	7.06692	-16.1471	-14.1762	135.336	52.4564	-84.1129	18.7914	44.6589	-52.5702	-15.1095	178.156	28.7889	5.73942	179.53	83.45	49.9537	-105.431	13.5172	26.7941	-74.3667	20.5303	-19.2277	-54.0319	179.818	4.74432	-14.9997	202.084	43.2499	81.2743	59.5152	104.354	10.789	106.253	100.845	101.725	165.346	157.463
MlM7	MlMA-1949_2_1_3	Mirounga_leonina	Phocidae	Male	-52.9145	-102.505	-2.38658	42.3151	-95.3097	8.03562	-97.1196	-11.9064	20.1365	49.443	90.6359	142.994	121.361	21.9278	23.4297	119.121	73.9472	-14.5439	253.256	161.925	7.28092	246.642	232.545	54.8602	-55.3283	113.407	30.2784	-11.4022	135.774	-11.2417	-20.7721	294.984	3.82622	44.511	337.37	53.9939	133.991	179.391	117.835	64.1631	216.006	128.503	159.479	310.652	139.273
MlM8	MlMA-1949_2_1_4	Mirounga_leonina	Phocidae	Male	-114.515	-218.192	-4.78632	-19.2849	-210.997	5.63588	-158.72	-127.594	17.7368	-12.157	-25.0512	140.594	59.7609	-93.7593	21.03	57.5213	-41.7399	-16.9436	191.656	46.2378	4.88118	185.042	116.858	52.4605	-116.928	-2.27991	27.8787	-73.0022	20.0865	-13.6414	-82.3721	179.297	1.42648	-17.089	221.683	51.5942	72.3909	63.7036	115.435	2.56307	100.319	126.103	97.8793	194.964	136.873
MlM9	MlMA-1949_2_3_11	Mirounga_leonina	Phocidae	Male	-50.6266	-85.5209	1.21074	35.4098	-80.6496	6.77864	-86.9726	-1.94762	11.853	43.996	74.2317	130.265	102.57	9.87088	25.0704	103.006	51.4355	-9.68116	229.298	126.704	8.36214	233.565	167.06	44.2506	-37.9949	94.0514	22.339	-0.81716	116.683	-10.1613	2.14754	258.121	7.71574	37.0641	284.726	40.1659	131.109	133.149	106.887	55.9362	181.919	99.5425	132.568	230.135	140.789
MlM10	MlMA-1951_7_17_7	Mirounga_leonina	Phocidae	Male	-119.926	-195.238	-3.5197	-22.6864	-192.916	0.6824	-161.354	-106.689	-1.1759	-17.8319	-27.4756	137.274	48.6365	-95.5486	20.5102	48.3307	-37.2017	-14.1299	178.286	22.9186	9.4211	179.081	96.5667	54.0857	-113.482	0.499411	24.8591	-61.6014	25.8661	-14.3971	-71.3027	169.838	4.3566	-17.1953	202.165	44.2011	72.7956	71.0601	113.657	11.0126	97.1543	106.3	92.3406	166.221	152.016
MlM11	MlMA-1951_7_17_8	Mirounga_leonina	Phocidae	Male	-101.843	-180.015	-11.9218	-23.0839	-180.733	5.51949	-146.624	-118.653	5.91159	-20.0878	-25.3695	121.441	51.8945	-85.569	18.2367	52.4449	-32.3206	-12.736	167.388	16.3673	9.54329	172.721	81.2853	49.5853	-104.7	2.41362	16.4503	-57.506	30.925	-15.6532	-72.6395	159.754	3.69349	-28.7605	194.646	38.4313	56.3142	46.9245	112.637	5.32684	87.1747	112.201	80.4817	155.999	139.036
MlM13	MlMA-1954_5_20_32	Mirounga_leonina	Phocidae	Male	-6.03894	-207.267	-6.51883	57.2613	-173.58	-3.28303	-67.1486	-164.127	-0.0849333	69.1777	-79.1317	80.9083	76.9286	-58.9908	17.8688	63.1673	-18.573	-6.28083	136.532	108.673	5.67787	106.103	159.162	50.1763	-85.3522	-57.5132	18.327	-63.9506	2.19416	-8.47753	-137.117	108.911	7.57647	-111.554	147.728	36.6647	43.0612	77.8577	111.845	-43.39	73.5729	110.713	-1.85564	181.845	144.992
MlM14	MlMA-1954_5_20_33	Mirounga_leonina	Phocidae	Male	-1.53858	-202.219	-4.18538	64.4557	-164.509	-2.07708	-70.0061	-154.163	-0.916278	-1.98838	-58.1041	117.369	76.4358	-50.8928	14.1373	55.94	-6.2083	-12.8252	129.514	96.0243	10.0575	109.545	136.778	46.2038	-81.2347	-52.4308	19.0385	-59.0673	-4.5594	-13.7662	-133.182	93.904	6.57772	-118.11	125.833	37.3729	31.4312	61.727	110.43	-41.4785	61.6176	105.578	-4.68418	154.68	140.265
MlM15	MlMA-1954_5_20_34	Mirounga_leonina	Phocidae	Male	-45.7654	-194.667	-7.0717	34.1792	-160.286	1.6881	-107.89	-137.768	6.079	-10.3853	-34.8326	120.537	67.0206	-63.751	27.6817	59.1925	-21.5947	-9.95	149.921	62.7416	5.902	134.382	103.258	40.7948	-92.358	-24.8113	26.708	-64.1447	11.384	-9.2834	-109.241	124.87	1.6838	-82.4487	161.655	26.716	57.4807	59.4127	102.931	-28.1279	73.7435	102.99	40.6688	175.761	135.679
MlM16	MlMA-1954_5_20_64	Mirounga_leonina	Phocidae	Male	-41.0113	-86.403	3.03224	38.3581	-79.642	6.59494	-87.7432	-15.997	14.6728	32.4146	60.7817	118.999	103.962	7.55806	19.0131	106.98	58.8199	-12.3056	220.521	129.312	0.88334	220.199	190.386	41.301	-58.7037	89.0135	27.1416	-16.5838	123.222	-11.9945	-27.8377	256.616	2.18134	23.6611	292.96	40.7228	113.613	133.839	105.673	42.2299	174.001	110.327	138.741	268.798	133.326
MlM17	MlMA-1955_11_24_3	Mirounga_leonina	Phocidae	Male	-100.268	-216.27	-6.62272	-7.1839	-203.805	-1.08022	-158.059	-145.451	4.82918	-19.5757	-26.3466	140.48	60.0982	-81.324	26.8481	54.6853	-43.5183	-18.5912	178.386	63.1802	6.84738	165.906	129.575	40.1735	-109.64	-4.02901	25.2099	-74.1201	20.8227	-18.3172	-77.9768	177.387	6.07478	-26.1802	210.05	35.1646	63.5543	69.309	119.598	-1.0911	102.683	115.996	80.4486	191.515	155.74
MlM20	MlMA-1994_11_17_1	Mirounga_leonina	Phocidae	Male	-117.126	-164.065	-12.9358	-42.9602	-171.559	0.572867	-138.781	-81.9603	14.3194	-14.5821	-13.942	129.404	32.4072	-93.1974	18.5063	41.1401	-49.5353	-10.346	156.602	7.41021	9.37307	165.371	45.1999	39.5087	-104.13	6.41341	18.2387	-62.7067	29.0177	-5.96783	-44.9262	159.881	3.81797	-13.7971	180.177	34.5088	55.3411	32.776	111.708	3.66704	73.765	106.694	96.6274	142.613	136.321
MlM21	MlMA-23_394	Mirounga_leonina	Phocidae	Male	96.5364	-207.357	8.55513	150.822	-127.871	5.77393	-1.99406	-204.017	12.6724	7.33104	-14.6442	150.353	113.723	3.64586	36.382	71.3833	19.7246	-16.8501	83.4737	175.515	6.34783	18.1105	203.442	44.1077	-88.1208	-85.1173	38.489	-62.8787	-48.7294	-16.2657	-194.353	43.8831	8.55163	-170.147	108.297	46.2186	-5.32386	122.098	92.1244	-88.2322	81.1846	100.351	-90.373	183.521	143.905
MlM22	MlMA-XH13_6_1	Mirounga_leonina	Phocidae	Male	-151.057	-153.22	6.1054	-72.4434	-183.285	-18.2315	-179.785	-75.6092	-3.876	-17.7812	-18.0439	153.838	35.4828	-100.556	20.1523	47.3711	-49.783	-18.8053	189.197	-28.9679	0.2825	202.476	25.5321	70.3222	-105.931	26.1909	25.5954	-48.5214	51.3671	-17.4637	-35.1571	186.578	-0.4831	13.3188	194.198	60.3403	125.447	35.7846	99.7399	39.5031	113.22	119.838	144.864	132.704	190.635
PgF1	PgFA-1938_12_10_1	Pagophilus_groenlandicus	Phocidae	Female	21.6744	-88.7314	-2.71882	33.733	-70.578	-7.07492	1.83426	-78.5429	-5.87322	3.09816	-13.7777	44.1936	32.9542	-8.3304	-0.626322	27.4938	0.9248	-8.46452	38.2889	53.8681	12.3167	28.2481	80.2713	23.7918	-27.5965	-21.7512	0.483478	-22.4041	-6.9817	-9.36622	-62.6335	28.7898	11.1661	-67.8825	54.9926	21.2543	8.94046	25.4229	41.9405	-20.9807	16.2919	40.4757	-19.3634	75.9897	59.8029
PgF2	PgFA-20_406	Pagophilus_groenlandicus	Phocidae	Female	-26.19	-85.0744	-0.602611	-7.21173	-77.8026	-3.25661	-37.5239	-68.5757	-2.72051	-4.34363	-17.4792	45.5191	24.4279	-25.3773	3.09509	20.2734	-11.4507	-4.54621	60.4151	25.5342	8.99179	66.4084	58.8149	21.3593	-32.2304	-8.42657	4.66529	-24.3973	0.582933	-4.95191	-35.1596	58.4406	9.23689	-19.9524	89.3439	21.0719	20.5521	14.3038	41.631	-7.38913	23.9573	43.1746	24.6224	76.899	58.9282
PgF3	PgFA-20_413	Pagophilus_groenlandicus	Phocidae	Female	-28.1938	-90.5811	-4.00498	-4.79737	-77.7763	-8.17668	-40.4383	-68.5353	-7.60028	-5.82697	-16.2628	51.4462	27.2715	-23.4572	3.53672	26.1238	-13.6008	-7.01518	64.7499	31.6716	14.3108	70.7073	58.8393	24.5526	-37.7295	-4.80212	3.50602	-31.8112	2.57738	-9.10578	-38.6876	61.1455	13.8921	-26.7123	91.2961	22.5353	18.8328	16.1454	50.0034	-8.80717	23.7583	46.508	23.2996	73.5893	64.89
PgF4	PgFA-24_324	Pagophilus_groenlandicus	Phocidae	Female	-11.7099	-87.1726	-4.35327	6.43976	-72.8416	-5.75477	-26.1866	-69.7525	-4.16467	-3.09114	-16.4015	42.8505	30.257	-24.9377	2.64053	25.5123	-13.3079	-8.16067	57.9737	33.7887	10.7035	60.5926	61.9542	25.9947	-36.3674	-15.6274	3.53133	-27.6519	-5.95451	-8.27307	-48.562	52.2479	10.2869	-42.3536	83.574	28.2624	14.1975	7.48109	45.2459	-14.1458	13.4791	42.9792	9.11976	75.5528	66.9586
PgF5	PgFA-24_325	Pagophilus_groenlandicus	Phocidae	Female	-8.96161	-93.4142	-0.726044	9.81049	-80.1698	-4.06034	-25.5362	-76.7955	-3.96104	-1.50251	-20.2973	47.9667	29.8434	-20.8586	3.98756	27.714	-9.34773	-6.51414	55.7887	43.0906	10.2931	54.2772	79.7531	23.2362	-34.1532	-12.7879	3.09966	-32.039	-3.89813	-6.59314	-47.318	52.2482	9.85736	-40.0642	86.6672	19.8107	15.1917	15.8866	45.9074	-11.2437	18.3156	45.7053	8.80989	83.3847	59.5236
PgF6	PgFA-24_326	Pagophilus_groenlandicus	Phocidae	Female	-9.50617	-88.7181	-2.96624	7.47563	-77.2368	-5.51724	-23.4696	-75.6208	-5.56874	-2.41917	-16.3484	46.7428	29.8343	-23.5486	2.77746	25.1978	-8.25233	-7.02514	54.2976	42.6841	11.1652	52.7355	77.8362	26.4031	-34.1783	-15.8736	3.66646	-26.7515	-3.28203	-7.02634	-46.0268	51.3533	11.2559	-38.7096	84.3778	25.8305	15.5818	16.689	45.7505	-11.602	20.9381	47.5889	9.72523	73.9392	60.0213
PgF7	PgFA-24_331	Pagophilus_groenlandicus	Phocidae	Female	-13.6644	-89.1178	-3.47077	3.44087	-76.6813	-6.04237	-27.5579	-74.51	-5.10187	-3.44203	-14.1238	48.6099	29.5499	-22.5851	4.72643	26.4253	-14.5882	-4.42197	55.4911	34.5993	12.5387	58.8915	69.4954	24.1361	-35.9411	-14.9667	6.59323	-30.1408	-5.17483	-5.67617	-43.0686	54.1955	10.9891	-34.6228	89.9386	23.1512	17.2502	15.567	46.8469	-14.1012	21.3995	46.8656	12.0373	85.1804	61.1829
PgF8	PgFA-24_348	Pagophilus_groenlandicus	Phocidae	Female	-6.17289	-86.7094	-1.75612	9.58501	-74.8771	-6.14882	-20.7852	-71.029	-2.47452	-0.570289	-18.3949	46.1657	28.9622	-20.5632	3.06978	23.7132	-9.36776	-7.59082	52.3428	38.2857	11.121	51.795	68.7894	20.6797	-31.7709	-15.8034	4.40018	-26.326	-7.02096	-6.20852	-47.3396	50.5168	10.9332	-40.3319	78.9387	19.4418	17.335	13.3129	45.9099	-13.1976	14.8094	47.9404	6.22351	81.38	55.3171
PgF9	PgFA-24_364	Pagophilus_groenlandicus	Phocidae	Female	-10.0289	-91.3927	-4.88786	5.40152	-81.6255	-7.44426	-22.7995	-77.636	-5.83106	-1.72238	-16.2837	47.5461	30.012	-25.9477	4.12634	27.5471	-11.3907	-7.09726	56.7944	39.6423	15.1442	53.9651	75.0014	28.106	-32.3355	-19.7771	4.08204	-26.3353	-5.73501	-8.74976	-47.5302	53.8073	13.2356	-36.9228	84.5433	25.1745	15.7856	11.9371	47.7094	-14.2101	16.7254	47.5904	6.23802	73.7037	62.5485
PgF10	PgFA-24_367	Pagophilus_groenlandicus	Phocidae	Female	2.20277	-88.22	-3.94167	16.6776	-75.7295	-6.34247	-14.4299	-76.8944	-5.17917	-0.812833	-7.48359	48.5026	33.803	-19.1398	2.24183	27.458	-6.30979	-6.54327	49.8376	43.6047	12.8951	48.6744	78.2401	24.4325	-33.8492	-21.7242	3.31713	-28.2231	-8.51099	-8.09237	-53.8492	45.1025	12.1788	-52.7376	77.6728	24.5581	14.9912	19.5994	44.2002	-15.7163	17.9129	43.5136	-3.03053	78.7637	62.5633
PgF11	PgFA-24_694	Pagophilus_groenlandicus	Phocidae	Female	-5.6841	-44.4225	0.97208	14.5916	-32.1267	-2.30092	-22.031	-25.6598	1.22248	6.5388	30.663	56.9677	37.4991	22.3906	10.6399	28.607	47.5614	0.03768	64.2117	84.7399	16.6282	62.8435	128.922	37.7261	-28.4418	33.4679	11.6531	-15.4835	54.6475	0.06868	-39.7936	98.0817	17.9843	-32.804	133.489	26.7422	26.5546	65.3738	51.9558	-8.4405	70.6398	50.5636	18.3356	130.63	67.9273
PgM1	PgMA-16_851	Pagophilus_groenlandicus	Phocidae	Male	-10.7679	-36.8455	1.29474	9.87386	-27.0543	-1.47766	-23.4607	-19.089	-0.12946	9.98396	31.2872	54.9536	37.6221	20.525	9.51854	36.6339	34.8762	0.01474	75.8989	74.6586	20.2552	81.1877	105.917	34.1082	-20.4835	37.0278	9.53784	-12.279	48.1127	0.29764	-24.0973	103.891	20.7502	-12.51	132.459	32.7666	26.5563	47.7974	55.4779	3.81996	54.9103	55.7693	37.5067	130.462	72.8704
PgM2	PgMA-16_852	Pagophilus_groenlandicus	Phocidae	Male	-12.0595	-41.3423	3.35924	8.42972	-28.5379	-0.94816	-24.4301	-19.087	0.32314	9.24362	34.0971	55.8433	41.2435	21.6288	11.439	40.6502	36.2829	-0.98946	78.5158	76.9527	16.7624	84.7638	112.27	31.2399	-22.8663	41.4875	10.5514	-12.5904	52.6843	-1.74476	-22.4179	111.721	15.1225	-9.26848	140.806	30.4065	36.3694	65.9733	54.4258	3.28572	75.4748	51.7651	37.6407	129.145	67.1154
PgM3	PgMA-1938_12_10_2	Pagophilus_groenlandicus	Phocidae	Male	9.54026	-85.6392	-1.68991	22.6032	-70.2964	-5.56871	-7.24004	-75.0421	-4.72771	1.32516	-17.8812	45.1813	30.9736	-19.1311	2.33629	24.1521	-5.10768	-6.52121	43.4313	48.8827	9.65869	41.7362	75.8202	22.2783	-27.7477	-25.3957	4.63829	-23.6834	-12.1485	-6.47801	-54.9907	38.0282	9.90009	-58.239	67.543	21.7989	11.4233	14.9976	48.3522	-16.2304	12.3906	47.4281	-9.03304	69.7901	60.8446
PgM4	PgMA-1951_11_28_2	Pagophilus_groenlandicus	Phocidae	Male	22.1582	-89.2989	-2.69432	35.8165	-69.521	-7.13142	1.43669	-77.0866	-5.47552	4.37929	-22.5365	49.8343	36.0593	-9.21089	5.26738	26.6298	-1.19199	-5.52792	34.1777	60.6219	12.7151	23.1471	91.8682	27.422	-28.0754	-26.7868	4.94448	-21.1363	-8.94539	-5.84202	-62.9837	29.9525	10.7182	-71.9108	60.0451	21.7993	10.0361	21.0516	54.3855	-22.9593	10.979	47.8525	-24.9025	73.2973	61.7876
PgM5	PgMA-1963_7_19_1	Pagophilus_groenlandicus	Phocidae	Male	22.542	-91.5869	-7.4329	34.3952	-72.0389	-9.9478	2.56117	-80.4768	-10.1974	4.64397	-19.3557	44.5027	38.1719	-11.6735	6.9975	27.8448	2.31447	-4.2688	40.2194	58.0652	16.8368	27.0646	82.2384	28.5499	-28.7872	-27.6374	6.4905	-26.4535	-12.5673	-6.226	-64.0274	33.4671	15.8474	-65.293	63.3904	24.7334	10.1308	16.4377	50.2534	-19.3499	9.51567	47.1413	-22.0552	77.7457	62.2776
PgM6	PgMA-1963_7_19_3	Pagophilus_groenlandicus	Phocidae	Male	24.6292	-84.7922	-4.33286	36.2248	-67.5005	-6.50296	5.75666	-77.7891	-7.81066	2.75226	-14.2502	47.7646	35.5634	-7.57872	3.44174	27.5168	0.120378	-5.82336	35.5087	56.8151	15.1792	24.7415	82.9563	26.9752	-27.7553	-25.2348	2.79084	-24.1926	-16.4293	-7.39706	-62.0281	29.172	13.0923	-67.1388	60.2586	24.9861	6.33766	21.3594	48.9894	-19.8475	12.3092	46.3551	-22.6702	72.2344	59.8272
PgM7	PgMA-1963_7_19_4	Pagophilus_groenlandicus	Phocidae	Male	21.3362	-99.7832	-7.77957	35.03	-74.9731	-13.3885	-2.75276	-85.2275	-12.0574	-1.24176	-19.5919	54.5459	33.5905	-5.55047	0.00373333	52.3263	13.9729	23.5012	37.0396	62.3661	7.47093	29.5004	88.1539	20.2924	-33.8835	-22.9582	1.55573	-31.4391	-11.3979	-10.5753	-70.0772	33.7844	5.73473	-76.7914	59.5721	19.9115	6.14624	23.0103	57.0222	-25.5624	13.4974	52.5837	-26.9726	80.0348	63.89
PgM8	PgMA-1963_7_19_5	Pagophilus_groenlandicus	Phocidae	Male	22.7751	-92.0577	-4.96162	36.2205	-72.7491	-9.71682	2.41786	-82.4758	-8.62592	0.213456	-7.13407	53.0932	39.5361	-11.2702	7.55888	29.253	2.96803	-6.61822	39.9477	61.017	15.2657	27.3961	91.3874	24.0393	-31.3711	-30.1359	8.57108	-29.16	-15.091	-5.70722	-67.9442	34.3117	14.3389	-70.8426	67.247	21.9589	9.65336	32.7836	57.4961	-25.1402	20.7937	55.0249	-24.0898	87.0775	66.6073
PgM9	PgMA-20_229	Pagophilus_groenlandicus	Phocidae	Male	-9.26904	-102.017	-6.44477	12.4531	-82.4902	-7.32957	-25.6631	-81.1042	-10.0401	-3.61624	-29.0787	53.3591	33.3817	-18.4759	5.75343	20.9964	-2.17969	-6.39597	58.5974	44.9221	15.0191	53.2965	87.1992	32.2816	-37.6626	-14.5198	6.85703	-23.1042	0.0798111	-6.93627	-55.554	56.1076	13.1401	-44.1171	92.1823	26.9985	15.6366	19.7273	52.3033	-17.441	23.0475	50.4481	6.58786	88.2649	67.3949
PgM10	PgMA-20_301	Pagophilus_groenlandicus	Phocidae	Male	-12.3267	-97.9883	-2.28134	6.95622	-82.3139	-5.57624	-28.9152	-77.558	-3.94154	-1.64168	-18.1479	51.2721	32.5504	-23.6595	4.25306	22.1782	0.424233	-7.21134	59.1118	38.1052	12.9986	61.022	69.5523	25.9408	-36.1756	-16.4676	6.40506	-21.0491	3.97503	-7.83764	-48.2557	51.6148	14.5482	-40.0195	86.7276	24.4281	22.6618	16.5583	44.7142	-17.328	21.6739	43.6525	10.3291	76.6964	62.1045
PgM11	PgMA-20_323	Pagophilus_groenlandicus	Phocidae	Male	-13.5898	-93.8682	-3.61608	5.77166	-82.198	-7.79608	-28.544	-76.7849	-5.64968	-0.771944	-12.8728	48.9211	32.6236	-27.0992	2.83002	22.9426	-2.67553	-7.53038	60.6364	37.7431	11.0191	60.8889	65.8789	25.0107	-37.1037	-16.3027	3.50542	-29.7628	-4.95943	-9.20638	-47.2266	54.5006	10.2544	-38.4843	82.6028	23.3134	20.7277	17.2438	43.5054	-15.0797	24.2991	44.2811	10.6654	72.5397	64.7763
PgM12	PgMA-20_410	Pagophilus_groenlandicus	Phocidae	Male	-25.6962	-89.1037	-3.57956	-6.3901	-76.6357	-6.30016	-35.866	-71.0226	-5.84776	-4.7109	-13.9201	45.4329	29.2189	-22.4925	3.51524	26.4258	-14.9437	-5.97126	61.5108	34.5157	13.1988	65.8839	65.4593	26.176	-36.5232	-4.74096	1.45374	-29.6096	0.588844	-7.86386	-36.9322	59.434	10.6214	-27.8016	89.4931	21.7511	19.7103	14.3013	45.0626	-10.9282	23.3165	43.3535	17.9986	77.8942	63.8885
PgM13	PgMA-23_233	Pagophilus_groenlandicus	Phocidae	Male	-29.3223	-90.5625	-3.51557	-6.68693	-76.4016	-10.0179	-41.4872	-67.5765	-7.71047	-4.85523	-10.6183	53.0534	25.2081	-30.3201	7.55853	22.775	-13.8904	-7.16787	63.2276	32.9983	14.7657	67.3138	66.1633	26.8129	-38.8912	-9.86861	6.38543	-27.7352	2.31239	-6.95697	-35.522	60.7493	14.637	-20.874	92.8112	21.8107	17.4094	14.4435	47.0455	-10.2613	22.0178	42.8822	25.7325	77.9322	60.8789
PgM14	PgMA-23_483	Pagophilus_groenlandicus	Phocidae	Male	-32.2663	-91.1627	-7.00924	-10.4288	-79.4075	-8.22964	-43.1172	-67.0574	-5.15814	-7.07992	-15.3215	53.4214	24.2273	-26.3521	5.75716	26.3513	-20.0278	-3.19054	63.2043	26.4585	11.2132	72.2131	54.0356	20.9779	-36.4433	-3.87292	5.61416	-31.2296	2.63678	-3.89584	-35.8216	66.2258	11.4648	-20.9223	95.9056	20.9714	19.2492	12.6069	49.0444	-10.1267	24.7956	47.8162	29.1879	88.0601	61.0268
PgM15	PgMA-24_327	Pagophilus_groenlandicus	Phocidae	Male	-14.3332	-90.0842	-6.43796	5.1446	-77.4389	-7.80196	-29.0459	-73.5271	-8.34906	-3.972	-21.3196	52.2022	31.9231	-20.0687	6.69684	27.9505	-11.7758	-4.48896	60.807	41.8712	14.0736	59.626	77.3414	26.0631	-36.1831	-10.3758	6.87904	-27.6464	-1.95739	-5.17566	-47.5952	56.0787	14.4209	-38.3395	89.3012	25.3855	16.5104	10.6363	51.2143	-12.8061	17.6768	52.7281	11.0122	86.6286	63.5134
PgM16	PgMA-24_334	Pagophilus_groenlandicus	Phocidae	Male	-13.2481	-96.7486	-2.50053	7.50184	-83.7639	-6.54773	-29.1094	-79.3464	-4.61203	-0.815156	-16.7778	54.6915	32.5882	-21.0022	3.59087	26.3228	-6.88959	-7.72083	59.3053	39.6405	11.4825	63.519	74.9158	25.1401	-38.2998	-11.5894	6.21917	-29.7011	-2.53889	-6.76893	-47.3558	53.7505	11.6765	-43.18	88.1509	24.5455	15.3654	26.9008	56.881	-7.80246	30.6786	56.4664	10.8705	79.6679	65.8698
PgM17	PgMA-24_344	Pagophilus_groenlandicus	Phocidae	Male	-11.5262	-87.6623	-2.26587	6.6556	-75.6574	-6.03017	-25.4029	-71.5708	-3.94217	-1.4556	-15.7308	46.592	29.6704	-23.4541	3.96403	24.5264	-12.3946	-5.59707	54.6707	36.0024	12.5469	56.5646	63.8274	20.3247	-34.0362	-16.1929	5.03003	-26.774	-3.16284	-6.49587	-45.2402	51.127	12.887	-38.0689	82.3346	21.5691	18.8147	20.5062	45.8485	-15.0297	25.4708	44.0494	11.7149	83.2043	57.9691
PgM18	PgMA-24_347	Pagophilus_groenlandicus	Phocidae	Male	-8.93852	-95.0704	-4.01966	8.11978	-82.1559	-5.81816	-24.1619	-77.8803	-4.15526	-1.96132	-12.5389	51.1712	30.8618	-23.3198	5.31194	26.3828	-9.23202	-9.15356	55.3926	40.7615	12.6341	55.5865	71.7951	23.9643	-33.904	-18.5297	3.42634	-28.7057	-3.94232	-11.08	-49.292	54.2788	12.3198	-42.9486	85.7795	23.3867	15.3157	16.7705	48.2421	-13.6377	19.9689	47.7497	6.45208	83.1387	64.7844
PgM19	PgMA-24_382	Pagophilus_groenlandicus	Phocidae	Male	2.12774	-88.0995	-0.546267	16.7617	-73.4946	-4.43007	-12.8281	-75.8931	-2.35277	0.742744	-10.2612	49.7062	31.769	-15.8336	2.39503	26.8145	-8.19558	-7.22337	49.2534	49.1561	12.5545	43.2782	81.5402	24.227	-32.3114	-16.3777	1.61633	-26.9298	-9.36268	-8.84837	-53.3351	45.4798	12.1565	-46.3086	80.9137	25.1124	14.7245	15.493	49.5898	-16.0379	16.0108	49.9231	-0.471356	79.4394	66.0029
PgU1	PgUA-1843_6_23_5	Pagophilus_groenlandicus	Phocidae	Unidentified	6.45889	-86.6356	-2.30983	21.4934	-73.2485	-5.13763	-10.0751	-75.6255	-4.60163	0.388789	-13.6334	46.2855	32.4001	-20.3892	3.41417	25.9791	-4.08478	-6.22463	42.8158	46.5821	12.0261	41.8256	73.1774	22.9273	-28.7502	-23.7639	5.08577	-24.9416	-8.32668	-8.12333	-52.2865	41.5404	11.4675	-55.5666	70.1908	21.0435	11.4888	20.7645	48.7092	-16.6002	17.9585	48.5838	-7.82261	80.7537	57.015
PgU2	PgUA-1843_6_23_6	Pagophilus_groenlandicus	Phocidae	Unidentified	15.3211	-88.7949	-3.56138	28.6739	-70.0705	-7.26578	-3.98763	-76.1259	-5.92408	1.21997	-16.1972	50.9011	33.8072	-13.6036	2.25252	26.6853	-3.43309	-5.91528	40.2689	53.3258	13.2459	33.0675	79.9484	24.8197	-29.8162	-24.0874	4.33512	-24.0782	-11.5645	-7.16038	-59.3203	38.6247	11.6402	-60.851	65.1079	23.1758	7.76817	24.6941	55.6974	-17.758	18.0171	54.808	-14.0516	73.9178	57.5646
PgU3	PgUA-1843_6_23_7	Pagophilus_groenlandicus	Phocidae	Unidentified	5.40992	-86.678	-3.85646	19.6154	-71.4307	-7.16646	-10.8221	-73.5849	-6.11656	-0.346478	-7.57456	46.6025	33.1709	-13.5702	1.16354	27.0878	-5.28936	-8.25946	46.3462	45.7456	11.8261	44.1553	76.8604	24.8267	-31.0543	-17.6769	1.18384	-26.5777	-7.76736	-9.28006	-54.041	41.57	12.4074	-54.3677	72.8061	23.6785	11.5058	19.7113	47.7532	-16.0271	18.6733	44.7131	-5.43038	76.9219	62.7916
PgU4	PgUA-1855_11_26_33	Pagophilus_groenlandicus	Phocidae	Unidentified	10.2938	-89.7257	37.0648	27.4802	-76.1172	28.795	-8.6496	-80.0759	31.0718	-0.6075	3.57651	56.8466	35.7136	-10.0929	10.6485	30.1892	-4.99089	-3.06233	44.8911	57.6381	-10.5723	41.7266	90.1939	-12.5934	-32.6379	-19.2264	12.0467	-29.6497	-13.0435	-3.59193	-59.0368	42.1786	-11.359	-63.8659	78.9006	-14.049	9.5367	42.3252	36.4504	-23.6659	37.1551	32.9108	-14.1672	106.555	20.2042
PgU5	PgUA-1865-509	Pagophilus_groenlandicus	Phocidae	Unidentified	-31.9337	-85.8114	-6.67734	-12.6304	-76.9883	-9.54224	-40.7519	-65.7995	-3.27914	-3.93914	-22.1513	45.0901	25.7528	-28.0703	-0.991144	18.9663	-5.32607	-8.47374	64.908	22.9634	11.1203	74.6147	62.2967	28.3998	-35.7327	-7.16767	4.19686	-25.6524	1.12373	-5.82074	-32.4553	59.3593	15.6755	-20.2544	89.9786	28.2842	20.4845	9.98403	48.9812	-2.02914	20.6854	49.4967	28.4072	68.0483	62.6865
PgU6	PgUA-1919_7_7_3262	Pagophilus_groenlandicus	Phocidae	Unidentified	8.37252	-88.7572	-3.79091	21.365	-71.4509	-6.47581	-9.44608	-76.4578	-4.42991	0.831022	-17.8346	49.3415	31.107	-12.7172	0.218389	25.2358	-1.67987	-6.11011	44.5295	49.6898	15.4824	40.8885	76.9451	22.6948	-28.3976	-19.5997	2.08729	-24.3427	-7.60517	-8.42141	-54.3041	40.3048	14.7835	-56.0672	68.7963	22.2288	12.7518	20.6008	46.7173	-18.6745	19.2755	43.8725	-7.76978	82.8397	59.8141
PgU7	PgUA-1938_12_10_3	Pagophilus_groenlandicus	Phocidae	Unidentified	0.454122	-90.122	-3.63527	16.2294	-75.785	-7.77647	-15.3454	-76.1236	-7.52157	-0.0510778	-11.171	47.7679	33.409	-16.2549	2.12913	26.9183	-8.64308	-6.84847	49.2248	43.8893	12.0769	49.0069	71.0406	26.2882	-31.0316	-19.7331	4.16173	-24.8767	-7.65078	-5.97627	-51.0379	44.1265	12.0671	-53.5688	71.4172	23.3927	13.564	19.1517	48.7607	-14.4838	19.0988	49.5096	-1.38998	70.745	59.3513
PgU8	PgUA-1985-2007	Pagophilus_groenlandicus	Phocidae	Unidentified	-19.2173	-84.3617	-4.72226	1.16692	-73.3216	-6.66776	-31.1942	-66.844	-5.01226	-4.81398	-14.2482	46.1146	29.4365	-19.5597	2.51334	26.6134	-9.31253	-6.15636	60.3898	36.8369	14.8996	63.4674	67.4642	26.1298	-32.9386	-5.60633	-0.248556	-27.4262	2.45167	-9.29806	-40.0932	58.2503	11.721	-29.6018	90.0876	20.1387	16.6938	14.1435	47.9804	-12.7821	21.4736	45.4629	15.086	81.8099	63.1605
PgU9	PgUA-699	Pagophilus_groenlandicus	Phocidae	Unidentified	-29.3471	-89.1896	-0.781822	-8.88837	-80.4134	-5.39862	-40.465	-68.6489	-4.62482	-4.55487	-10.6748	48.9251	27.5449	-26.421	7.98048	23.38	-11.7718	-2.31062	59.1371	25.4187	13.7427	70.923	67.081	24.3716	-37.6253	-7.38632	7.96938	-26.7634	5.67208	-3.38982	-31.9955	65.0288	11.9514	-18.9925	98.0491	22.6482	18.3454	16.4042	47.9892	-5.22447	22.6322	47.7521	27.7597	87.6601	56.1737
PgU10	PgUA-890	Pagophilus_groenlandicus	Phocidae	Unidentified	-26.3508	-88.6163	-3.43154	-4.38014	-77.381	-8.05734	-38.9207	-69.0319	-5.78414	-4.44244	-17.7442	49.0054	25.0824	-26.7959	3.73286	24.3349	-12.0887	-6.77634	61.7856	28.9301	11.2583	67.5071	59.9137	23.3789	-36.6096	-9.26842	6.60096	-26.9514	2.89508	-7.16754	-37.5956	59.433	11.6763	-27.6448	86.344	22.2775	20.8016	15.1235	51.1901	-10.1756	22.8787	49.25	20.7808	75.2624	62.8156
PgU11	PgUA-893	Pagophilus_groenlandicus	Phocidae	Unidentified	-26.4737	-89.3226	-3.37683	-5.86161	-79.7292	-5.53643	-38.5318	-71.0116	-6.17183	-6.16841	-19.7589	52.2027	28.3486	-27.5063	5.54137	21.1337	-14.8571	-6.37553	65.2049	30.3664	11.6053	69.505	64.6511	24.305	-38.1956	-8.48781	4.89257	-26.1364	-0.681811	-8.40763	-39.433	61.0743	9.58477	-27.8777	92.8781	22.1683	23.6567	12.8987	48.4607	-13.9725	23.8147	48.8034	21.3314	76.965	67.8275
PgU12	PgUA-K_8281	Pagophilus_groenlandicus	Phocidae	Unidentified	2.57111	-79.5832	28.2166	16.5783	-70.0788	21.0452	-16.4129	-70.6932	24.9632	-2.41379	8.11742	44.1868	18.1657	-0.724478	-5.67989	28.7367	-13.9381	6.44331	47.883	46.7979	-6.65989	49.2221	77.988	-9.38649	-34.2864	-15.4073	5.20461	-30.6521	-9.11328	-2.93459	-53.4831	48.3249	-11.3019	-51.5999	80.2517	-15.2457	7.41471	34.1144	33.5666	-16.7374	34.7675	32.6049	-2.17669	93.0076	22.0687
PgU13	PgUA-K_8282	Pagophilus_groenlandicus	Phocidae	Unidentified	-2.22477	-89.1002	18.095	14.6348	-74.8949	7.45341	-19.8012	-73.8512	13.8454	4.05933	5.40984	52.6789	33.0119	-16.2817	4.11221	23.0247	-0.450156	-6.06609	52.9536	45.1578	-2.39619	51.7759	77.5901	-1.46159	-33.3148	-15.8906	10.4041	-24.0021	1.01264	-1.63849	-52.9136	50.5696	6.25011	-46.2092	82.988	5.65111	15.0708	20.189	45.2443	-7.07117	21.0132	48.341	5.32503	90.8138	38.7158
PgU14	PgUA-K_8283	Pagophilus_groenlandicus	Phocidae	Unidentified	-9.02947	-87.9749	28.1211	11.1234	-72.0781	21.7376	-25.614	-69.9387	21.5751	-1.47007	8.12587	50.049	26.4543	-16.3592	7.69852	23.4994	-9.37783	-2.25118	51.7905	42.6934	-4.71188	53.0566	72.6364	-6.61878	-32.9396	-11.5978	8.79182	-27.2911	-5.63283	-2.46368	-45.0224	53.7545	-7.36988	-39.509	84.2345	-11.6893	11.3916	33.8188	36.6637	-12.6503	34.7882	34.9626	5.87093	94.7617	26.3842
PgU15	PgUA-K_8284	Pagophilus_groenlandicus	Phocidae	Unidentified	-2.47968	-91.8094	32.1192	16.0341	-77.2473	24.8906	-20.9018	-77.8256	26.3278	0.190622	1.91252	50.6242	34.0536	-19.54	6.17574	28.3693	-14.6983	-4.38296	56.7915	42.9248	-6.45956	54.5447	84.1891	-9.40086	-35.2825	-17.9948	7.48114	-21.8901	-4.98798	-9.26576	-52.3226	45.735	-7.18616	-48.3416	84.8708	-9.77306	15.3015	28.1449	39.5188	-13.2694	31.6806	38.7655	4.90502	93.005	26.2035
PgU16	PgUA-K_8285	Pagophilus_groenlandicus	Phocidae	Unidentified	-1.22974	-35.0819	14.0392	15.4853	-24.1522	7.55562	-16.1271	-20.3794	9.23872	4.32886	53.956	32.715	34.2981	25.1562	-2.28678	23.3922	42.4056	-17.5367	57.9447	87.1061	-17.0764	57.7971	118.801	-17.8877	-14.0487	44.6682	-17.3795	-21.5205	37.208	-13.2969	-40.8643	93.843	-18.1599	-35.8643	124.126	-18.044	18.4823	75.1433	22.2954	-5.46944	78.8416	22.4732	10.7179	138.531	14.2674
PgU17	PgUU-1985-2010	Pagophilus_groenlandicus	Phocidae	Unidentified	-29.8993	-85.7831	-4.03829	-9.15807	-77.5099	-10.0666	-40.5218	-65.6931	-8.20909	-4.00007	-15.148	47.1844	25.9854	-25.5537	-2.37059	23.6446	-11.0478	-10.9142	63.325	28.3372	13.422	71.2562	57.0921	27.7362	-36.9692	-6.15947	1.00251	-27.1664	4.59223	-10.0676	-35.2652	59.4395	14.7226	-24.0935	86.9721	29.3588	16.1736	7.17283	50.2285	-7.17787	14.6056	49.7097	26.3088	71.9102	68.1807
PvF3	PvFA-23_558	Phoca_vitulina	Phocidae	Female	1.7337	-87.093	-4.23277	18.6524	-70.3359	-2.70857	-16.0194	-70.9516	-2.98767	1.7392	-16.6733	45.1568	31.8008	-17.6096	-0.595267	25.8257	-7.34288	-5.78687	51.0212	48.5493	8.73233	42.5829	76.4699	19.9112	-30.4854	-19.1316	1.91323	-25.8146	-9.49648	-6.40587	-53.5113	47.9794	9.34843	14.2092	16.0479	42.1595	17.3126	19.9985	40.39	-13.6313	17.4455	41.6642	-2.5183	82.49	52.5817
PvF4	PvFA-23_559	Phoca_vitulina	Phocidae	Female	4.33787	-93.0939	-2.86292	22.9184	-73.5922	-2.61132	-14.6298	-76.2656	-1.85682	0.810167	-13.7444	51.2924	34.6773	-17.9207	4.13648	27.6323	-6.15116	-3.03772	52.9739	54.1038	7.64298	39.467	84.0526	18.6265	-31.2169	-19.6412	3.91298	-24.8639	-8.55726	-5.69422	-59.9554	49.469	4.88278	-52.2484	76.5147	17.6301	9.81437	20.5479	50.095	-15.2261	19.3729	47.4554	-7.69923	80.7662	61.1592
PvF5	PvFA-23_560	Phoca_vitulina	Phocidae	Female	5.42219	-89.6794	-4.32852	22.3601	-70.9995	-3.96712	-13.8129	-74.801	-3.24262	-0.585011	-14.5662	49.0989	34.1091	-15.2693	2.68968	25.8262	-7.30982	-5.84762	48.8229	52.954	7.77858	38.0535	82.0567	19.2242	-30.1923	-22.1386	3.50778	-24.8657	-10.4057	-6.53792	-57.3591	46.5786	8.32798	-50.5215	75.8414	21.0256	11.5747	17.4693	44.2652	-14.8403	16.1507	44.4635	-5.90011	76.1143	58.4699
PvF6	PvFA-23_562	Phoca_vitulina	Phocidae	Female	1.05138	-39.8162	0.48234	19.2156	-20.231	0.35714	-18.3305	-21.9606	2.00144	-0.36282	36.1017	55.3623	31.6045	29.9241	9.29334	22.9458	42.1292	-0.94186	53.2614	102.864	11.1506	40.873	129.556	23.1422	-32.6382	30.584	9.28904	-24.8822	39.8784	-1.89906	-54.4203	101.863	12.4625	-44.3276	128.905	22.5947	15.3636	70.0448	48.4226	-15.563	70.9774	48.3613	-1.01512	133.155	62.0276
PvF7	PvFA-23_716	Phoca_vitulina	Phocidae	Female	2.92164	-81.3529	-2.87434	19.0157	-64.739	-4.11864	-16.3063	-66.6986	-2.71354	0.184944	-9.76887	47.5008	32.8764	-14.1338	2.39586	25.3746	-5.23947	-4.80594	50.5849	52.3679	8.16426	42.5269	74.3966	18.9789	-31.7107	-14.8743	2.66636	-26.8696	-7.76317	-6.93034	-52.7388	51.5823	8.53006	-43.9247	75.9195	19.3105	13.7387	20.8186	42.2206	-13.6439	20.4063	42.6285	-1.87056	79.3749	54.8342
PvF8	PvFA-23_717	Phoca_vitulina	Phocidae	Female	3.28143	-90.0041	-1.75986	19.7895	-73.0074	-1.13166	-16.6311	-73.9199	-1.26326	-0.288367	-16.0438	48.5137	31.526	-20.9333	2.73344	25.622	-10.522	-6.07126	50.972	52.1508	6.01324	40.6061	78.0328	18.7714	-30.741	-22.4485	3.83114	-25.9224	-11.5552	-6.97496	-56.0138	49.6551	5.85414	-48.2366	74.165	17.4827	12.5175	21.5678	43.1514	-13.0943	20.527	45.6217	-5.19677	82.3213	53.4533
PvF9	PvFA-23_722	Phoca_vitulina	Phocidae	Female	5.19468	-89.9191	-4.3241	22.8747	-71.3162	-2.5751	-14.8152	-73.6885	-1.3609	0.702878	-15.0222	49.7567	36.2544	-16.3575	0.0501	19.7194	1.12533	-4.5251	51.1219	49.2146	7.7309	39.8706	76.8659	20.7089	-32.1223	-20.4524	0.9165	-25.2156	-11.4273	-8.011	-56.8963	45.2007	6.7571	-48.3009	75.4913	20.8118	11.4022	19.592	44.3422	-16.0291	19.7708	43.0642	-3.48242	77.8205	56.8095
PvF10	PvFA-23_735	Phoca_vitulina	Phocidae	Female	-1.39437	-86.4642	-3.71661	16.2956	-70.5496	-2.99281	-19.9214	-71.0119	-2.61311	-2.29497	-16.6239	48.068	30.7938	-22.1422	2.94539	25.7273	-10.8053	-5.34951	54.1848	50.5265	9.56369	42.6297	79.2645	19.1509	-33.354	-21.5367	0.553489	-26.1015	-11.5635	-8.31991	-55.7062	48.456	5.85119	-45.8594	76.4049	17.8123	13.911	18.7025	45.7516	-15.8368	18.1345	46.3555	-3.01067	78.3513	57.4679
PvF11	PvFA-23_759	Phoca_vitulina	Phocidae	Female	-3.22597	-86.9597	-3.07258	14.4574	-70.3829	-1.10248	-21.2698	-70.2206	-1.34438	-0.735067	-11.0355	49.7073	30.9517	-21.4738	1.93412	24.7419	-11.0106	-5.73138	54.6361	46.8641	7.84262	46.3283	72.8811	17.9634	-34.1732	-18.9977	1.81772	-26.1753	-10.8981	-7.52288	-53.3278	51.6594	6.28632	-39.8925	80.2589	15.1941	11.7764	20.6551	46.5513	-14.4898	20.0574	41.8023	1.11953	78.3086	56.4954
PvF12	PvFA-23_817	Phoca_vitulina	Phocidae	Female	-3.08562	-89.3583	-3.38044	13.5334	-71.1324	-2.97544	-21.5928	-69.9331	-3.70904	-3.33772	-19.7479	47.6214	33.1254	-18.8223	2.56956	25.8715	-8.33533	-6.05604	55.5879	48.6764	7.52966	45.7197	77.4169	20.9823	-33.7738	-16.2636	0.137356	-28.4416	-7.40483	-9.41594	-51.9316	50.1491	5.40006	-41.4191	77.8775	17.689	15.3694	13.2299	45.2369	-15.1465	14.9994	46.1576	1.84868	76.6081	60.0157
PvF13	PvFA-23_819	Phoca_vitulina	Phocidae	Female	-2.39014	-38.959	-0.0973	16.8612	-22.5031	3.1421	-19.7416	-22.0564	3.3375	1.59416	38.1113	50.8231	33.7092	29.5962	5.5193	27.2279	40.7727	-1.872	56.5627	97.0562	12.2799	48.4771	128.698	22.8864	-30.8099	35.1821	2.4436	-21.9572	42.7456	-4.5103	-47.1445	102.703	10.6616	-37.7375	131.728	23.4475	16.238	70.7177	46.9495	-10.2399	72.3537	46.3078	5.65896	124.177	58.694
PvF14	PvFA-23_823	Phoca_vitulina	Phocidae	Female	-3.66449	-89.8166	-5.29627	16.4376	-72.14	-1.69137	-22.9202	-73.1715	-2.81557	-0.717289	-16.5797	47.8612	32.4372	-21.4034	1.54563	27.4925	-10.0578	-5.31357	57.0531	52.9331	8.85053	45.3322	80.1002	21.8517	-34.5168	-19.3889	1.77193	-29.6414	-10.2536	-5.32107	-53.9157	50.5564	7.20233	-47.9362	74.5494	19.0161	15.6505	17.5736	42.4648	-15.0126	17.4922	42.8067	1.87451	79.3681	57.2726
PvF15	PvFA-23_824	Phoca_vitulina	Phocidae	Female	-2.39111	-88.2482	-2.92914	16.1324	-70.2631	-2.12744	-21.3149	-70.5706	-3.80314	-2.96841	-11.8151	48.2752	30.2421	-18.0891	2.44976	26.6951	-10.6631	-6.41774	54.0248	48.863	9.08766	50.9269	72.3416	18.1058	-32.8204	-17.6992	2.02136	-28.6854	-9.51094	-7.19614	-53.5099	54.1751	8.82346	-41.5827	81.6626	20.4028	13.8875	19.115	45.4156	-15.235	18.711	43.8977	1.13049	77.1823	58.8983
PvF16	PvFA-73_713	Phoca_vitulina	Phocidae	Female	7.47352	-84.4404	-4.01928	23.0597	-64.5982	-2.67508	-11.3389	-68.1918	-1.26178	0.385422	-9.02807	49.7582	34.1242	-14.5997	4.00572	25.6249	-4.13907	-6.05698	48.7393	56.5083	7.72132	40.0637	78.4535	19.823	-29.0627	-21.0225	3.50202	-24.1462	-9.74067	-8.11908	-57.7469	45.4368	7.50362	-50.9751	74.2356	18.9002	12.4019	22.9574	46.0813	-14.6384	21.1606	46.3265	-7.93338	79.1872	59.0946
PvM1	PvMA_72453	Phoca_vitulina	Phocidae	Male	-7.46298	-89.9817	1.12957	16.2228	-71.4154	-1.81953	-28.8374	-66.6043	-0.705933	-0.130078	-9.94374	50.7617	33.5629	-20.9786	3.95997	28.0165	-9.76514	-6.72223	62.0077	51.7665	6.50427	51.7338	79.8055	21.4967	-35.6269	-15.484	3.98047	-25.2556	-5.36144	-8.87933	-51.909	57.3073	6.00717	-37.7516	86.8112	20.9573	14.8845	27.2433	50.5965	-11.3282	27.3411	48.0966	4.31912	79.1583	58.9775
PvM2	PvMA-1868_3_21_1	Phoca_vitulina	Phocidae	Male	12.9589	-95.2906	-2.20971	30.9813	-72.6268	-4.53271	-10.4582	-78.7289	-1.54901	0.502722	-14.0262	54.5364	36.1929	-15.7475	5.88209	29.342	-6.9051	-5.56371	45.1243	59.3599	7.97249	29.2656	88.7713	20.407	-33.124	-23.9988	5.16459	-27.2591	-15.125	-5.71461	-64.4266	43.98	7.28479	-59.1139	77.9385	21.3599	5.45512	28.9264	51.3502	-19.5351	24.4005	49.5607	-13.2524	76.8656	61.6798
PvM4	PvMA-23_556	Phoca_vitulina	Phocidae	Male	4.53756	-86.0009	-6.06168	22.2065	-66.979	-3.09198	-15.9527	-70.7894	-2.36778	-7.42604	-54.6477	30.634	33.6823	-15.6832	2.41852	26.0522	-6.15318	-5.57268	48.8405	52.6851	9.12232	36.721	80.0547	19.5644	-33.6153	-20.8954	1.01212	-25.3469	-8.56988	-6.91868	-58.2304	43.9684	6.97612	-51.037	71.4985	18.9177	10.0587	18.2669	44.9664	-16.3333	16.5957	43.5114	-7.15384	75.0504	58.6013
PvM5	PvMA-23_561	Phoca_vitulina	Phocidae	Male	1.79348	-83.0138	-9.36871	20.956	-67.1733	-5.97221	-17.1325	-68.2387	-6.13541	3.60198	-13.0952	45.0154	36.5996	-18.1887	0.101689	28.9929	-6.62393	-8.32831	60.0147	47.2024	4.96159	-9.83462	-24.1368	34.9732	-20.9482	-5.25123	-10.4768	-50.1444	6.74607	19.0614	-51.2805	51.5299	4.45289	-41.2474	78.0439	19.7672	17.4089	18.8802	44.6398	-9.72402	18.0009	42.7691	6.36388	79.6943	57.1968
PvM6	PvMA-23_718	Phoca_vitulina	Phocidae	Male	-0.424833	-89.1931	-5.23968	18.9726	-71.1057	-2.99138	-20.6444	-72.8171	-2.40718	-0.969133	-16.6772	48.5793	33.9862	-17.56	1.92662	25.009	-6.31544	-6.38188	53.7626	49.6866	7.55552	41.3913	78.4147	21.902	-35.5424	-20.0723	1.93322	-25.9592	-7.92604	-7.43798	-56.4203	50.0101	8.01222	-45.0814	78.7469	20.9477	12.6847	18.1839	44.819	-14.9884	18.1041	44.935	-1.05653	76.1421	57.9077
PvM7	PvMA-23_721	Phoca_vitulina	Phocidae	Male	6.36251	-89.7387	-5.38784	23.9712	-67.8264	-2.85354	-14.8866	-73.7986	-3.26934	-2.47229	-16.4213	49.6602	35.0172	-18.0944	4.01796	27.9202	-7.88866	-5.39964	49.208	55.5506	9.15656	34.6436	84.6667	20.887	-31.3547	-25.7534	1.64616	-24.6463	-13.5014	-7.47704	-61.475	44.0459	7.12326	-52.2981	75.3816	19.3108	9.55441	19.1586	45.0625	-18.2791	16.8708	42.9741	-10.8389	80.3895	58.94
PvM8	PvMA-23_725	Phoca_vitulina	Phocidae	Male	-5.76274	-90.1217	-5.05823	14.19	-71.664	-3.16033	-23.6491	-70.5796	-1.02253	-1.67604	-12.5775	48.9601	31.3824	-21.4687	1.92487	24.414	-10.5845	-6.26433	55.9564	48.3662	7.58827	48.0574	79.0244	18.5282	-35.0448	-18.8094	2.51967	-26.8951	-8.66191	-6.23983	-52.6422	53.7813	6.98757	-40.1837	84.0098	19.1896	14.4165	18.029	46.3303	-13.3846	17.9384	46.0977	4.18776	78.4742	58.089
PvM9	PvMA-23_726	Phoca_vitulina	Phocidae	Male	2.53252	-92.3649	-1.9085	21.4161	-72.6421	-1.7869	-18.0991	-74.9915	-2.6191	-1.15088	-14.8194	51.6577	34.466	-18.2819	2.0825	26.4351	-7.33507	-6.3613	53.881	49.3111	7.0667	43.2507	78.4472	17.173	-37.0487	-18.7016	2.5592	-26.9782	-8.62017	-7.5098	-59.5727	49.9498	6.7224	-51.8963	76.5904	19.2043	9.85432	18.8775	48.5747	-15.7184	18.6406	45.9489	-2.05618	78.4442	60.382
PvM10	PvMA-23_758	Phoca_vitulina	Phocidae	Male	-7.29966	-93.9931	-4.56261	13.2366	-76.9379	-2.65861	-25.9454	-75.9369	-2.33531	-1.98616	-15.6096	51.6322	33.581	-20.121	0.348289	25.7024	-12.1133	-7.79631	59.4182	48.9863	8.63509	50.2061	79.4374	21.0029	-35.7962	-17.7021	1.26789	-28.0564	-8.70757	-8.59711	-53.6794	57.8526	7.71419	-40.6477	85.382	22.2831	16.1663	20.4191	43.3217	-15.2533	21.2238	44.0497	4.43234	84.6381	58.3616
PvM11	PvMA-23_760	Phoca_vitulina	Phocidae	Male	-5.11587	-88.448	-3.05501	14.0765	-72.7713	-2.58951	-23.8017	-71.7727	-2.06561	-1.07257	-16.4107	47.4419	30.7353	-20.4044	1.16489	24.9279	-9.28249	-6.81701	57.7352	44.4268	6.45139	48.9979	73.5035	20.0072	-32.2336	-18.6178	2.08609	-28.0075	-9.07169	-7.23431	-52.7056	50.2024	6.22799	-40.5106	81.0701	21.1506	14.6344	17.108	45.2921	-12.5933	18.1602	46.1459	3.03443	79.3783	57.5145
PvM12	PvMA-23_771	Phoca_vitulina	Phocidae	Male	-2.91981	-97.8184	-1.23972	19.1604	-76.8727	0.556578	-24.6093	-77.8077	-0.804422	-0.950511	-14.1793	53.2511	32.958	-20.845	5.12898	28.1332	-13.4732	-5.65842	55.9663	54.3933	8.10888	44.8845	85.684	20.1445	-36.634	-19.035	3.74858	-30.3047	-11.6016	-9.02752	-56.1345	56.3201	6.28728	-42.4887	91.0655	19.7211	14.7224	21.9384	45.4719	-16.7595	24.7937	45.5734	-0.0999111	89.5475	56.2955
PvM13	PvMA-3	Phoca_vitulina	Phocidae	Male	11.4978	-97.6177	-0.0420889	31.8653	-73.9673	-0.113489	-14.0914	-79.5166	-0.464389	-1.69076	-13.4565	56.1706	35.9159	-13.8733	5.77931	26.3777	-5.65464	-5.10989	47.7638	58.0765	7.62551	32.0474	88.4388	19.966	-34.3221	-22.3754	4.11491	-25.7731	-13.3426	-8.01899	-64.4079	43.8621	2.24331	-56.978	77.7681	15.5134	7.67374	21.04	43.4608	-19.6287	17.7677	41.712	-15.4486	82.0579	58.7651
PvM14	PvMA-73_712	Phoca_vitulina	Phocidae	Male	4.14226	-87.8643	-3.27413	21.3277	-67.4841	-3.68433	-15.8224	-72.6522	-1.89643	1.09966	-16.1075	47.6099	34.3218	-17.02	2.29847	25.8134	-6.58367	-6.32113	52.457	51.996	9.14667	39.1188	78.8555	22.0354	-32.6413	-19.2583	1.19447	-24.1263	-10.9564	-7.26053	-57.6163	45.9773	8.81887	-46.9378	72.9652	22.0906	11.8511	20.5053	46.4665	-13.4909	19.2414	46.1432	-3.87684	71.0498	58.3415
PvM15	PvMA-K_8089	Phoca_vitulina	Phocidae	Male	80.3877	-20.4877	35.3759	68.9958	4.23686	28.3001	59.2966	-36.0104	29.4209	-10.7296	1.35166	49.4109	23.071	30.1962	12.3956	19.6843	24.9409	-2.6572	-35.6209	66.5133	-15.1442	-67.4056	63.8118	-14.8036	6.77698	-39.2193	6.906	5.59108	-32.0245	-1.877	-59.7641	-45.9683	-15.1363	-88.0084	-29.5786	-13.5606	-28.3124	18.2453	33.1587	-34.7826	-5.26724	32.0496	-93.279	21.4968	21.1471
PvU1	PvUA_72451	Phoca_vitulina	Phocidae	Unidentified	-6.26238	-80.8484	-1.67724	11.8808	-66.6839	-3.46834	-22.9636	-64.3282	-3.72094	-1.52888	-11.7972	45.2373	29.6563	-20.11	2.27956	23.7981	-6.20649	-5.11244	54.9025	47.5843	8.05296	46.8455	73.8384	18.1254	-33.8865	-13.9171	1.82096	-23.1814	-2.85169	-6.06334	-46.6362	55.3451	6.38976	-34.262	81.8561	18.8653	15.5425	18.4089	43.655	-11.9256	22.3245	44.8993	7.32732	76.8971	55.6946
PvU2	PvUA_72454	Phoca_vitulina	Phocidae	Unidentified	-3.07671	-83.3818	-0.282956	16.0466	-67.269	-0.399756	-20.9842	-65.7478	-2.38146	-3.83561	-7.53697	48.688	30.0459	-17.182	2.08314	26.3461	-6.87407	-4.30836	53.8454	52.6492	8.45134	44.6784	79.0741	17.3036	-33.219	-14.0366	2.80684	-27.2773	-5.91097	-6.28816	-50.188	54.7814	7.69384	-41.6073	78.8109	15.1563	10.4656	25.5348	48.7825	-16.1851	29.2288	48.0131	2.04319	81.2842	53.0599
PvU3	PvUA_72455	Phoca_vitulina	Phocidae	Unidentified	-1.23544	-83.9469	-3.00259	17.0996	-68.4126	-2.96169	-18.5867	-67.3647	-2.60759	-0.696844	-13.4664	45.8944	32.2819	-17.0868	2.27361	25.895	-7.19334	-6.18049	55.0895	52.3913	8.60051	44.6672	74.643	23.2134	-30.2753	-15.6643	1.80421	-27.6157	-8.07524	-5.81119	-52.5615	51.2103	7.71731	-41.4014	76.5214	20.2213	12.1036	18.9788	48.224	-12.7039	19.9835	47.3644	3.15606	74.2265	58.2092
PvU4	PvUA_85866	Phoca_vitulina	Phocidae	Unidentified	-80.4002	-60.9899	-0.542011	-52.2546	-64.1214	-1.16261	-77.9046	-33.9892	-2.53921	-14.5519	-9.6784	52.7164	2.36807	-40.5933	3.47689	9.38237	-18.7949	-3.28031	77.8338	-8.9928	6.35929	89.4463	12.4015	18.8296	-40.6527	13.6244	4.44589	-15.877	13.9844	-5.39031	8.25657	75.1652	4.57789	33.838	85.4228	16.5499	22.6231	3.6881	48.194	6.62137	23.0402	47.8606	59.7763	49.0732	59.5382
PvU6	PvUA-1919_7_7_3260	Phoca_vitulina	Phocidae	Unidentified	8.11534	-41.8738	3.04534	23.6224	-19.8623	-1.29306	-14.7778	-27.9846	0.67404	-7.39376	41.5272	51.8377	26.665	38.9576	4.32184	16.68	50.1672	-1.18266	34.7485	112.331	12.2569	21.3544	141.744	24.8284	-37.6083	25.8156	6.14004	-33.6401	39.5533	-1.24366	-71.9151	93.9893	11.7442	-68.957	130.413	30.9753	0.86764	74.5611	45.8007	-29.459	70.8415	42.7007	-23.278	131.314	60.7403
PvU7	PvUA-1928_9_1_2	Phoca_vitulina	Phocidae	Unidentified	24.5006	-85.5803	-4.30758	37.5341	-64.1893	-3.31598	1.46254	-74.4984	0.372522	2.37614	-10.4675	50.7033	35.7122	-6.60659	3.18612	25.7523	-2.03699	-4.68778	33.7899	63.4383	5.93382	10.0455	97.5637	28.0798	-26.9443	-26.1225	4.25662	-23.1033	-18.0143	-7.10458	-65.5828	32.6435	6.80662	-66.5063	64.7868	18.7863	4.61504	26.3822	45.073	-19.0154	18.715	45.9111	-23.394	71.4764	56.9524
PvU9	PvUA-1951_3_2_1	Phoca_vitulina	Phocidae	Unidentified	27.0447	-77.1491	26.9605	37.7662	-56.9562	20.2215	4.59541	-67.9829	19.0678	-3.79649	-1.08981	46.0894	34.0356	-6.59101	9.04408	25.9557	-2.29771	-2.45372	30.6954	61.0105	-7.46032	12.9456	87.9931	-3.54242	-23.6573	-26.2731	5.58488	-18.8115	-19.5961	-6.79452	-64.7885	27.1165	-10.6939	-67.8413	56.3676	-5.06312	0.0196111	30.2739	37.3568	-24.5769	20.4795	34.6718	-29.0056	81.1059	31.5477
PvU11	PvUA-2007-411	Phoca_vitulina	Phocidae	Unidentified	-27.2112	-82.6369	-1.85387	-4.62062	-71.3124	-3.96057	-38.283	-60.6569	-0.761667	-2.15832	-14.7934	44.9241	23.1663	-30.2792	-0.166867	19.4999	-13.928	-8.67907	67.1753	27.5107	6.00153	68.0178	54.3494	19.6089	-35.9201	-9.87929	5.44863	-22.7321	0.632011	-6.59387	-38.0705	59.0189	10.8502	-19.1875	83.6529	24.2905	19.1281	8.93531	42.6758	-7.05752	17.2121	42.3499	24.5457	67.4373	58.9447
PvU12	PvUA-K_8081	Phoca_vitulina	Phocidae	Unidentified	-5.6987	-93.6769	-4.7582	15.9207	-76.2281	-6.3764	-25.4468	-76.7572	-2.5506	2.7444	-16.9692	54.5561	31.1336	-21.1516	-2.1978	18.1666	-5.42589	-4.4235	55.8666	46.0698	2.2961	47.4846	79.1407	14.5604	-36.1322	-18.1534	5.6577	-21.4749	-2.46309	-3.042	-55.0616	52.103	10.9139	-45.1157	78.2337	21.9234	16.9832	19.8547	44.9012	-11.6798	19.0238	44.911	6.597	79.6634	57.2582
PvU13	PvUA-K_8087	Phoca_vitulina	Phocidae	Unidentified	-1.28032	-21.7239	0.814	7.49398	-14.5642	1.9657	-9.53032	-13.8903	1.3594	-1.37882	20.4229	33.9891	19.9533	15.0289	3.0782	16.3629	24.8096	-1.7151	35.6182	53.4736	9.7701	39.1839	72.6107	15.8664	-17.8265	15.6961	2.4772	-13.0462	25.3686	-2.424	-33.2849	56.6695	8.4939	-34.6339	75.3389	14.3624	9.97448	31.3373	36.1104	-9.24552	32.9405	35.5163	2.31118	78.5137	49.3983
PvU14	PvUA-K_8088	Phoca_vitulina	Phocidae	Unidentified	-3.09112	-97.7211	-3.67523	22.3291	-76.0925	-2.60053	-26.3707	-77.6444	-2.04213	-2.64442	-17.4413	53.8255	35.3741	-20.5511	2.59387	20.6957	-2.59143	-3.98223	55.1876	48.4789	5.10997	46.2229	79.4423	20.6544	-41.162	-22.0986	5.66177	-23.5365	0.414867	-5.37863	-58.6164	50.5502	5.18127	-51.672	75.8801	18.383	12.3049	17.1958	44.8719	-15.943	17.1559	45.3554	-1.60722	78.3732	61.8223
PvU15	PvUA-K_8092	Phoca_vitulina	Phocidae	Unidentified	-11.86	-86.3853	37.0393	12.4439	-71.6829	27.5501	-31.7941	-64.9291	29.8114	-0.102722	16.7664	49.7513	30.3806	-20.1225	8.739	24.8666	-16.0814	-2.0765	58.506	45.0304	-14.5504	54.9634	75.2814	-15.4882	-38.028	-11.1549	6.9106	-28.858	-11.6768	-4.3788	-50.7674	55.1507	-16.5788	-40.7613	85.1882	-17.4004	14.463	37.2319	31.7253	-11.5193	40.0552	31.0278	8.81168	98.7985	18.7003
PvU16	PvUA-K_8173	Phoca_vitulina	Phocidae	Unidentified	-15.8472	-81.8466	32.26	5.2275	-71.8452	24.5641	-30.9072	-64.9423	26.7978	-0.0889	9.87281	47.2521	30.0283	-21.1884	9.77292	21.6599	-17.9406	-1.05438	61.1537	42.6104	-13.0389	57.0859	72.0249	-14.2203	-38.7598	-8.27289	9.61752	-26.3386	-7.57099	-2.14558	-45.7585	58.7931	-13.0959	-31.3999	87.9365	-13.8756	16.032	30.7375	31.7842	-9.6508	36.291	29.7378	14.6271	94.8137	19.5175
PvU17	PvUA-K_8191	Phoca_vitulina	Phocidae	Unidentified	-17.7866	-80.5992	30.207	2.48151	-69.9695	21.7767	-32.012	-63.3872	22.7701	1.25831	5.47283	48.007	26.4843	-23.8446	8.94701	16.7629	-13.5895	-3.10679	61.3633	31.9267	-10.1977	62.4652	57.9927	-3.69209	-35.1511	-9.89787	8.16051	-27.0171	-9.18587	-3.48779	-41.9562	57.2736	-10.7438	-27.8964	87.6065	-4.84639	18.8008	24.8591	36.1418	-8.68579	32.4255	34.3407	18.5394	88.5551	31.9032
PvU18	PvUA-LDUCZ-Z2250	Phoca_vitulina	Phocidae	Unidentified	-16.5019	-97.8532	-0.420733	8.39561	-81.3345	-1.21723	-35.329	-74.8619	-3.31293	-4.94059	-11.4301	51.0684	29.8289	-23.8439	2.38347	24.8605	-14.5237	-6.80453	57.1667	48.5548	3.06047	53.7369	75.7888	20.4355	-40.8017	-13.0993	-2.95193	-24.2496	-1.25146	2.56877	-54.8744	64.3753	2.79637	-47.0146	85.908	19.5456	12.4519	20.5158	42.7242	-16.7785	22.5116	42.0999	5.56961	72.5521	58.6913
PvU19	PvUA-XH13-2_3	Phoca_vitulina	Phocidae	Unidentified	69.3661	-48.8834	38.2438	68.959	-21.8235	29.0271	43.5215	-57.8202	28.4028	-10.8299	3.51924	46.2468	31.2992	20.2107	6.72362	22.6699	17.8852	-6.49958	-11.9594	80.1709	-17.807	-35.7537	90.667	-13.1725	-8.49169	-35.6956	4.14702	-9.13959	-28.1903	-4.12868	-78.0406	-15.4686	-22.8036	-97.0814	5.87924	-15.9708	-23.3716	32.0962	28.3384	-44.602	13.0532	27.503	-81.5159	56.047	19.8913
PvU20	PvUA-XH13-2_3a	Phoca_vitulina	Phocidae	Unidentified	29.9283	-30.0832	0.57924	29.1458	2.2387	3.16994	2.05558	-30.7877	-1.34676	-30.966	25.1862	52.9443	-0.15812	46.5857	7.60414	-12.7707	49.8693	0.53224	-41.1605	111.522	8.45854	-53.2258	126.004	20.5545	-45.9333	-0.78	3.24974	-48.3589	8.7629	-2.93466	-115.148	32.687	4.14364	-127.88	53.433	18.3798	-42.4005	58.275	45.5803	-60.7793	37.6178	44.8061	-89.7397	81.2687	58.9203
[truncated: 69 more columns]
